# Supplementary material for: Four new complete mitochondrial genomes of Gobioninae fishes (Teleostei: Cyprinidae) and their phylogenetic implications
Source: PeerJ. 2024 Jan 19;12:e16632. doi: 10.7717/peerj.16632 (PMC10802160; doi:10.7717/peerj.16632)
Supplement: Supplemental Information 12 [file peerj-12-16632-s012.zip]

Archive with 200 entries (191 files):
- Supplemental  data/
- Supplemental  data/G. rivuloides/
- Supplemental  data/G. rivuloides/G. rivuloides.fas
- Supplemental  data/G. rivuloides/ab1/
- Supplemental  data/G. rivuloides/ab1/0001_32120080200006_(B6)_[G6-1F].ab1
- Supplemental  data/G. rivuloides/ab1/0002_32120080200006_(B6)_[G6R].ab1
- Supplemental  data/G. rivuloides/ab1/0002_32120082000076_(B15-8)_[B15-1R].ab1
- Supplemental  data/G. rivuloides/ab1/0005_32120062900034_(B6)_[G6F].ab1
- Supplemental  data/G. rivuloides/ab1/0005_32120082000079_(B15-2)_[B15-1R].ab1
- Supplemental  data/G. rivuloides/ab1/0006_32120062900034_(B6)_[G6R].ab1
- Supplemental  data/G. rivuloides/ab1/0007_32120062900035_(B9)_[G9F].ab1
- Supplemental  data/G. rivuloides/ab1/0008_32120062900035_(B9)_[G9R].ab1
- Supplemental  data/G. rivuloides/ab1/0009_32120062900036_(B13)_[G13F].ab1
- Supplemental  data/G. rivuloides/ab1/0009_32120080200010_(B15-4)_[G15-2F].ab1
- Supplemental  data/G. rivuloides/ab1/0010_32120062900036_(B13)_[G13R].ab1
- Supplemental  data/G. rivuloides/ab1/0015_32120062900039_(B21)_[G21F].ab1
- Supplemental  data/G. rivuloides/ab1/0016_32120062900039_(B21)_[G21R].ab1
- Supplemental  data/G. rivuloides/ab1/0017_32120062900040_(B22)_[G22F].ab1
- Supplemental  data/G. rivuloides/ab1/0018_32120062900040_(B22)_[G22R].ab1
- Supplemental  data/G. rivuloides/ab1/0025_32120011800168_(B1)_[G1F].ab1
- Supplemental  data/G. rivuloides/ab1/0026_32120011800168_(B1)_[G1R].ab1
- Supplemental  data/G. rivuloides/ab1/0027_32120011800169_(B2)_[G2F].ab1
- Supplemental  data/G. rivuloides/ab1/0028_32120011800169_(B2)_[G2R].ab1
- Supplemental  data/G. rivuloides/ab1/0029_32120011800170_(B3)_[G3F].ab1
- Supplemental  data/G. rivuloides/ab1/0030_32120011800170_(B3)_[G3R].ab1
- Supplemental  data/G. rivuloides/ab1/0031_32120011800171_(B4)_[G4F].ab1
- Supplemental  data/G. rivuloides/ab1/0032_32120011800171_(B4)_[G4R].ab1
- Supplemental  data/G. rivuloides/ab1/0033_32120011800172_(B5)_[G5F].ab1
- Supplemental  data/G. rivuloides/ab1/0034_32120011800172_(B5)_[G5R].ab1
- Supplemental  data/G. rivuloides/ab1/0035_32120011800173_(B7)_[G7F].ab1
- Supplemental  data/G. rivuloides/ab1/0036_32120011800173_(B7)_[G7R].ab1
- Supplemental  data/G. rivuloides/ab1/0037_32120011800174_(B8)_[G8F].ab1
- Supplemental  data/G. rivuloides/ab1/0038_32120011800174_(B8)_[G8R].ab1
- Supplemental  data/G. rivuloides/ab1/0039_32120011800175_(B10)_[G10F].ab1
- Supplemental  data/G. rivuloides/ab1/0040_32120011800175_(B10)_[G10R].ab1
- Supplemental  data/G. rivuloides/ab1/0041_32120011800176_(B11)_[G11F].ab1
- Supplemental  data/G. rivuloides/ab1/0042_32120011800176_(B11)_[G11R].ab1
- Supplemental  data/G. rivuloides/ab1/0043_32120011800177_(B12)_[G12F].ab1
- Supplemental  data/G. rivuloides/ab1/0044_32120011800177_(B12)_[G12R].ab1
- Supplemental  data/G. rivuloides/ab1/0047_32120011800179_(B14)_[G14F].ab1
- Supplemental  data/G. rivuloides/ab1/0048_32120011800179_(B14)_[G14R].ab1
- Supplemental  data/G. rivuloides/ab1/0049_32120011800180_(B16)_[G16F].ab1
- Supplemental  data/G. rivuloides/ab1/0050_32120011800180_(B16)_[G16R].ab1
- Supplemental  data/G. rivuloides/ab1/0051_32120011800181_(B18)_[G18F].ab1
- Supplemental  data/G. rivuloides/ab1/0052_32120011800181_(B18)_[G18R].ab1
- Supplemental  data/G. rivuloides/ab1/0053_32120011800182_(B19)_[G19F].ab1
- Supplemental  data/G. rivuloides/ab1/0054_32120011800182_(B19)_[G19R].ab1
- Supplemental  data/G. rivuloides/ab1/0055_32120011800183_(B20)_[G20F].ab1
- Supplemental  data/G. rivuloides/ab1/0056_32120011800183_(B20)_[G20R].ab1
- Supplemental  data/G. rivuloides/ab1/B17-1.G17-2F.PW008120653.ab1
- Supplemental  data/G. rivuloides/ab1/B17-1.G17-2R.PW008120654.ab1
- Supplemental  data/M. chinssuensis/
- Supplemental  data/M. chinssuensis/M. chinssuensis.fas
- Supplemental  data/M. chinssuensis/ab1/
- Supplemental  data/M. chinssuensis/ab1/0003_32120080200007_(Q6)_[G6-1F].ab1
- Supplemental  data/M. chinssuensis/ab1/0004_32120080200007_(Q6)_[G6R].ab1
- Supplemental  data/M. chinssuensis/ab1/0005_32120072600003_(Q17)_[G17-1F].ab1
- Supplemental  data/M. chinssuensis/ab1/0020_32120062900041_(Q17)_[G17R].ab1
- Supplemental  data/M. chinssuensis/ab1/0021_32120062900042_(Q19)_[G19F].ab1
- Supplemental  data/M. chinssuensis/ab1/0022_32120062900042_(Q19)_[G19R].ab1
- Supplemental  data/M. chinssuensis/ab1/0023_32120062900043_(Q21)_[G21F].ab1
- Supplemental  data/M. chinssuensis/ab1/0024_32120062900043_(Q21)_[G21R].ab1
- Supplemental  data/M. chinssuensis/ab1/0095_32120011800203_(Q1)_[G1F].ab1
- Supplemental  data/M. chinssuensis/ab1/0096_32120011800203_(Q1)_[G1R].ab1
- Supplemental  data/M. chinssuensis/ab1/0097_32120011800204_(Q2)_[G2F].ab1
- Supplemental  data/M. chinssuensis/ab1/0098_32120011800204_(Q2)_[G2R].ab1
- Supplemental  data/M. chinssuensis/ab1/0099_32120011800205_(Q3)_[G3F].ab1
- Supplemental  data/M. chinssuensis/ab1/0100_32120011800205_(Q3)_[G3R].ab1
- Supplemental  data/M. chinssuensis/ab1/0101_32120011800206_(Q4)_[G4F].ab1
- Supplemental  data/M. chinssuensis/ab1/0102_32120011800206_(Q4)_[G4R].ab1
- Supplemental  data/M. chinssuensis/ab1/0103_32120011800207_(Q5)_[G5F].ab1
- Supplemental  data/M. chinssuensis/ab1/0104_32120011800207_(Q5)_[G5R].ab1
- Supplemental  data/M. chinssuensis/ab1/0105_32120011800208_(Q7)_[G7F].ab1
- Supplemental  data/M. chinssuensis/ab1/0106_32120011800208_(Q7)_[G7R].ab1
- Supplemental  data/M. chinssuensis/ab1/0107_32120011800209_(Q8)_[G8F].ab1
- Supplemental  data/M. chinssuensis/ab1/0108_32120011800209_(Q8)_[G8R].ab1
- Supplemental  data/M. chinssuensis/ab1/0109_32120011800210_(Q10)_[G10F].ab1
- Supplemental  data/M. chinssuensis/ab1/0110_32120011800210_(Q10)_[G10R].ab1
- Supplemental  data/M. chinssuensis/ab1/0111_32120011800211_(Q11)_[G11F].ab1
- Supplemental  data/M. chinssuensis/ab1/0112_32120011800211_(Q11)_[G11R].ab1
- Supplemental  data/M. chinssuensis/ab1/0113_32120011800212_(Q12)_[G12F].ab1
- Supplemental  data/M. chinssuensis/ab1/0114_32120011800212_(Q12)_[G12R].ab1
- Supplemental  data/M. chinssuensis/ab1/0115_32120011800213_(Q13)_[G13F].ab1
- Supplemental  data/M. chinssuensis/ab1/0116_32120011800213_(Q13)_[G13R].ab1
- Supplemental  data/M. chinssuensis/ab1/0117_32120011800214_(Q14)_[G14F].ab1
- Supplemental  data/M. chinssuensis/ab1/0118_32120011800214_(Q14)_[G14R].ab1
- Supplemental  data/M. chinssuensis/ab1/0119_32120011800215_(Q15)_[G15F].ab1
- Supplemental  data/M. chinssuensis/ab1/0120_32120011800215_(Q15)_[G15R].ab1
- Supplemental  data/M. chinssuensis/ab1/0121_32120011800216_(Q16)_[G16F].ab1
- Supplemental  data/M. chinssuensis/ab1/0122_32120011800216_(Q16)_[G16R].ab1
- Supplemental  data/M. chinssuensis/ab1/0123_32120011800217_(Q18)_[G18F].ab1
- Supplemental  data/M. chinssuensis/ab1/0124_32120011800217_(Q18)_[G18R].ab1
- Supplemental  data/M. chinssuensis/ab1/0127_32120011800219_(Q20)_[G20F].ab1
- Supplemental  data/M. chinssuensis/ab1/0128_32120011800219_(Q20)_[G20R].ab1
- Supplemental  data/M. chinssuensis/ab1/0129_32120011800220_(Q21)_[G21F].ab1
- Supplemental  data/M. chinssuensis/ab1/0130_32120011800220_(Q21)_[G21R].ab1
- Supplemental  data/M. chinssuensis/ab1/0131_32120011800221_(Q22)_[G22F].ab1
- Supplemental  data/M. chinssuensis/ab1/0132_32120011800221_(Q22)_[G22R].ab1
- Supplemental  data/M. chinssuensis/ab1/0139_32120070200196_(Q9)_[G9F].ab1
- Supplemental  data/M. chinssuensis/ab1/0140_32120070200196_(Q9)_[G9R].ab1
- Supplemental  data/M. chinssuensis/ab1/0141_32120070200197_(Q15)_[G15F].ab1
- Supplemental  data/M. chinssuensis/ab1/0142_32120070200197_(Q15)_[G15R].ab1
- Supplemental  data/Microphysogobio. elongate/
- Supplemental  data/Microphysogobio. elongate/Microphysogobio. elongate.fas
- Supplemental  data/Microphysogobio. elongate/ab1 files/
- Supplemental  data/Microphysogobio. elongate/ab1 files/0001_32120011800156_(X1)_[G1F].ab1
- Supplemental  data/Microphysogobio. elongate/ab1 files/0002_32120011800156_(X1)_[G1R].ab1
- Supplemental  data/Microphysogobio. elongate/ab1 files/0003_32120011800157_(X2)_[G2F].ab1
- Supplemental  data/Microphysogobio. elongate/ab1 files/0004_32120011800157_(X2)_[G2R].ab1
- Supplemental  data/Microphysogobio. elongate/ab1 files/0005_32120011800158_(X3)_[G3F].ab1
- Supplemental  data/Microphysogobio. elongate/ab1 files/0006_32120011800158_(X3)_[G3R].ab1
- Supplemental  data/Microphysogobio. elongate/ab1 files/0007_32120011800159_(X4)_[G4F].ab1
- Supplemental  data/Microphysogobio. elongate/ab1 files/0008_32120011800159_(X4)_[G4R].ab1
- Supplemental  data/Microphysogobio. elongate/ab1 files/0009_32120011800160_(X5)_[G5F].ab1
- Supplemental  data/Microphysogobio. elongate/ab1 files/0010_32120011800160_(X5)_[G5R].ab1
- Supplemental  data/Microphysogobio. elongate/ab1 files/0011_32120011800161_(X7)_[G7F].ab1
- Supplemental  data/Microphysogobio. elongate/ab1 files/0012_32120011800161_(X7)_[G7R].ab1
- Supplemental  data/Microphysogobio. elongate/ab1 files/0013_32120011800162_(X8)_[G8F].ab1
- Supplemental  data/Microphysogobio. elongate/ab1 files/0014_32120011800162_(X8)_[G8R].ab1
- Supplemental  data/Microphysogobio. elongate/ab1 files/0015_32120011800163_(X10)_[G10F].ab1
- Supplemental  data/Microphysogobio. elongate/ab1 files/0016_32120011800163_(X10)_[G10R].ab1
- Supplemental  data/Microphysogobio. elongate/ab1 files/0017_32120011800164_(X11)_[G11F].ab1
- Supplemental  data/Microphysogobio. elongate/ab1 files/0018_32120011800164_(X11)_[G11R].ab1
- Supplemental  data/Microphysogobio. elongate/ab1 files/0019_32120011800165_(X12)_[G12F].ab1
- Supplemental  data/Microphysogobio. elongate/ab1 files/0020_32120011800165_(X12)_[G12R].ab1
- Supplemental  data/Microphysogobio. elongate/ab1 files/0021_32120011800166_(X14)_[G14F].ab1
- Supplemental  data/Microphysogobio. elongate/ab1 files/0022_32120011800166_(X14)_[G14R].ab1
- Supplemental  data/Microphysogobio. elongate/ab1 files/0061_32120070900180_(X13)_[G13F].ab1
- Supplemental  data/Microphysogobio. elongate/ab1 files/0062_32120070900180_(X13)_[G13R].ab1
- Supplemental  data/Microphysogobio. elongate/ab1 files/0063_32120070900181_(X22)_[G22F].ab1
- Supplemental  data/Microphysogobio. elongate/ab1 files/0064_32120070900182_(X17)_[G17-1-F].ab1
- Supplemental  data/Microphysogobio. elongate/ab1 files/0065_32120070900182_(X17)_[G17-1-R].ab1
- Supplemental  data/Microphysogobio. elongate/ab1 files/0143_32120070200198_(X6)_[G6F].ab1
- Supplemental  data/Microphysogobio. elongate/ab1 files/0144_32120070200198_(X6)_[G6R].ab1
- Supplemental  data/Microphysogobio. elongate/ab1 files/0145_32120070200199_(X15)_[G15F].ab1
- Supplemental  data/Microphysogobio. elongate/ab1 files/0146_32120070200199_(X15)_[G15R].ab1
- Supplemental  data/Microphysogobio. elongate/ab1 files/0147_32120070200200_(X19)_[G19F].ab1
- Supplemental  data/Microphysogobio. elongate/ab1 files/0148_32120070200200_(X19)_[G19R].ab1
- Supplemental  data/Microphysogobio. elongate/ab1 files/0149_32120070200201_(X16)_[G16F].ab1
- Supplemental  data/Microphysogobio. elongate/ab1 files/0150_32120070200201_(X16)_[G16R].ab1
- Supplemental  data/Microphysogobio. elongate/ab1 files/0151_32120070200202_(X18)_[G18F].ab1
- Supplemental  data/Microphysogobio. elongate/ab1 files/0152_32120070200202_(X18)_[G18R].ab1
- Supplemental  data/Microphysogobio. elongate/ab1 files/0153_32120070200203_(X21)_[G21F].ab1
- Supplemental  data/Microphysogobio. elongate/ab1 files/0154_32120070200203_(X21)_[G21R].ab1
- Supplemental  data/Microphysogobio. elongate/ab1 files/0158_32120070200205_(X22)_[G22R].ab1
- Supplemental  data/Microphysogobio. elongate/ab1 files/0159_32120070200206_(X20)_[G20F].ab1
- Supplemental  data/Microphysogobio. elongate/ab1 files/0160_32120070200206_(X20)_[G20R].ab1
- Supplemental  data/Microphysogobio. elongate/ab1 files/Untitled.sqd
- Supplemental  data/Microphysogobio. elongate/ab1 files/X9-1.G9-2F.PW008120657.ab1
- Supplemental  data/Microphysogobio. elongate/ab1 files/X9-1.G9-2R.PW008120658.ab1
- Supplemental  data/Rhinogobio nasutus/
- Supplemental  data/Rhinogobio nasutus/Rhinogobio nasutus.fas
- Supplemental  data/Rhinogobio nasutus/ab1/
- Supplemental  data/Rhinogobio nasutus/ab1/0001_32120010600001_(D12G1)_[G1F].ab1
- Supplemental  data/Rhinogobio nasutus/ab1/0001_32120062900032_(D6)_[G6F].ab1
- Supplemental  data/Rhinogobio nasutus/ab1/0002_32120010600001_(D12G1)_[G1R].ab1
- Supplemental  data/Rhinogobio nasutus/ab1/0002_32120062900032_(D6)_[G6R].ab1
- Supplemental  data/Rhinogobio nasutus/ab1/0003_32120010600002_(D12G3)_[G3F].ab1
- Supplemental  data/Rhinogobio nasutus/ab1/0003_32120062900033_(D7)_[G7F].ab1
- Supplemental  data/Rhinogobio nasutus/ab1/0003_32120072600002_(D16)_[G16F].ab1
- Supplemental  data/Rhinogobio nasutus/ab1/0004_32120010600002_(D12G3)_[G3R].ab1
- Supplemental  data/Rhinogobio nasutus/ab1/0004_32120062900033_(D7)_[G7R].ab1
- Supplemental  data/Rhinogobio nasutus/ab1/0005_32120010600003_(D12G5)_[G5F].ab1
- Supplemental  data/Rhinogobio nasutus/ab1/0005_32120080200008_(D8)_[G8-1F].ab1
- Supplemental  data/Rhinogobio nasutus/ab1/0006_32120010600003_(D12G5)_[G5R].ab1
- Supplemental  data/Rhinogobio nasutus/ab1/0061_32120011800186_(D2)_[G2F].ab1
- Supplemental  data/Rhinogobio nasutus/ab1/0062_32120011800186_(D2)_[G2R].ab1
- Supplemental  data/Rhinogobio nasutus/ab1/0063_32120011800187_(D4)_[G4F].ab1
- Supplemental  data/Rhinogobio nasutus/ab1/0064_32120011800187_(D4)_[G4R].ab1
- Supplemental  data/Rhinogobio nasutus/ab1/0065_32120011800188_(D6)_[G6F].ab1
- Supplemental  data/Rhinogobio nasutus/ab1/0066_32120070900183_(D17)_[G17-1-F].ab1
- Supplemental  data/Rhinogobio nasutus/ab1/0067_32120070900183_(D17)_[G17-1-R].ab1
- Supplemental  data/Rhinogobio nasutus/ab1/0068_32120011800189_(D7)_[G7R].ab1
- Supplemental  data/Rhinogobio nasutus/ab1/0071_32120011800191_(D9)_[G9F].ab1
- Supplemental  data/Rhinogobio nasutus/ab1/0072_32120011800191_(D9)_[G9R].ab1
- Supplemental  data/Rhinogobio nasutus/ab1/0073_32120011800192_(D10)_[G10F].ab1
- Supplemental  data/Rhinogobio nasutus/ab1/0073_32120070900186_(D16)_[G16-1-R].ab1
- Supplemental  data/Rhinogobio nasutus/ab1/0074_32120011800192_(D10)_[G10R].ab1
- Supplemental  data/Rhinogobio nasutus/ab1/0075_32120011800193_(D11)_[G11F].ab1
- Supplemental  data/Rhinogobio nasutus/ab1/0076_32120011800193_(D11)_[G11R].ab1
- Supplemental  data/Rhinogobio nasutus/ab1/0077_32120011800194_(D12)_[G12F].ab1
- Supplemental  data/Rhinogobio nasutus/ab1/0078_32120011800194_(D12)_[G12R].ab1
- Supplemental  data/Rhinogobio nasutus/ab1/0079_32120011800195_(D13)_[G13F].ab1
- Supplemental  data/Rhinogobio nasutus/ab1/0080_32120011800195_(D13)_[G13R].ab1
- Supplemental  data/Rhinogobio nasutus/ab1/0081_32120011800196_(D14)_[G14F].ab1
- Supplemental  data/Rhinogobio nasutus/ab1/0082_32120011800196_(D14)_[G14R].ab1
- Supplemental  data/Rhinogobio nasutus/ab1/0083_32120011800197_(D15)_[G15F].ab1
- Supplemental  data/Rhinogobio nasutus/ab1/0084_32120011800197_(D15)_[G15R].ab1
- Supplemental  data/Rhinogobio nasutus/ab1/0085_32120011800198_(D18)_[G18F].ab1
- Supplemental  data/Rhinogobio nasutus/ab1/0086_32120011800198_(D18)_[G18R].ab1
- Supplemental  data/Rhinogobio nasutus/ab1/0087_32120011800199_(D19)_[G19F].ab1
- Supplemental  data/Rhinogobio nasutus/ab1/0088_32120011800199_(D19)_[G19R].ab1
- Supplemental  data/Rhinogobio nasutus/ab1/0089_32120011800200_(D20)_[G20F].ab1
- Supplemental  data/Rhinogobio nasutus/ab1/0090_32120011800200_(D20)_[G20R].ab1
- Supplemental  data/Rhinogobio nasutus/ab1/0093_32120011800202_(D22)_[G22F].ab1
- Supplemental  data/Rhinogobio nasutus/ab1/0094_32120011800202_(D22)_[G22R].ab1
- Supplemental  data/Rhinogobio nasutus/ab1/0135_32120070200194_(D21)_[G21F].ab1
- Supplemental  data/Rhinogobio nasutus/ab1/0136_32120070200194_(D21)_[G21R].ab1
- Supplemental  data/Rhinogobio nasutus/ab1/D8-1.G8-1F.PW008120647.ab1
- Supplemental  data/Rhinogobio nasutus/ab1/D8-1.G8-1R.PW008120648.ab1
