# Supplementary material for: Four new complete mitochondrial genomes of Gobioninae fishes (Teleostei: Cyprinidae) and their phylogenetic implications
Source: PeerJ. 2024 Jan 19;12:e16632. doi: 10.7717/peerj.16632 (PMC10802160; doi:10.7717/peerj.16632)
Supplement: Supplemental Information 12 [file peerj-12-16632-s012.zip › Supplemental data/G. rivuloides/G. rivuloides.fas]

>BHJ
GCTAGCGTAGCTTAATACAAAGCATAACACTGAAGATGTTAAGACGGGCCCTAGTAAGCT
CCGCATGCACAAAGGCATGGTCCTGACCTTATTATCAGCTTTGACCCAACTTACACATGC
AAGTCTCCGCAGTCCCGTGAGTATGCCCTCAATCCCCTGCCCGGGGACGAGGAGCGGGCA
TCAGGCACAAACTTTAGCCCAAGACGCCCAGCCAAGCCACACCCCCAAGGGAATTCAGCA
GTGATAGACATTAGGCCATAAGTGAAAACTTGACTCAGTCAGGGTTAAGAGGGCCGGTAA
AACTCGTGCCAGCCACCGCGGTTAAACGAGAGGCCCTAGTTGATATTATCACGGCGTAAA
GGGTGGTTAAGGAATGCAGAACAATAAAGCCAAATGGCCCTTTGGCCGTCATACGCTTCT
AGGTGTCCGAAGCCCAGTTACACGAAAGTAGCTTTAATAAAATTCACCTGACCCCACGAA
AGCTAAGAAACAAACTGGGATTAGATACCCCACTATGCTCAGCTATAAACCTAGACGTCC
AAATACAATTAGACGTCCGCCCGGGTACTACGAGCATCAGCTTGAAACCCAAAGGACCTG
ACGGTGCCTTAGACCCCCCTAGAGGAGCCTGTTCTAGAACCGATAACCCCCGTTAAACCT
CACCACTCCTAGCCACCCCAGCCTATATACCGCCGTCGCCAGCTTACCCTGTGAAGGCAA
TAAAAGTAAGCAAAATGGGCACAGCCCAGAACGTCAGGTCGAGGTGTAGCGTACGGAGTG
GGAAGAAATGGGCTACATTTTCTACTCATAGAACACTACGAACATGCAACATGAAATAGT
GCTTGAAGGAGGATTTAGTAGTAAAAAGGAAGCAGAGTGTCCTTTTGAACCCGGCTCTAA
GGCGCGTACACACCGCCCGTCACTCTCCCCTGTCAATACGCAATAAAGATTTATAACGCC
AAAGCACTGACAAGGGGAGGCAAGTCGTAACATGGTAAGTGTACCGGAAGGTGCACTTGG
ATTAAACCCAGGGCGTGGCTGAGTTAGTTAAGCATCTCACTTACACCGAGAAGACATCCA
TGCAAGTTGGATCACCCTGAGCCAAGCAGCTAGCCTGATTACCGATATAACACAACAATG
TTCATAACAAAACGCAACATAACACTAAAAACTAAACCATTTTTTTACCTGAGTATGGGA
GACAGAAAAGGTTCAACCAAGCGCAATAGAAAAAGTACCGCAAGGGAAAGCTGAAAGAGA
AGTGAAATAAACCATATAAGCACCAAAAAACAAAGACTAAACCTTGTACCTTTTGCATCA
TGATTTAGCCAGAACCCTCAAGCAAAGAGACCTATAGTTTGAAACCCCGAAACCAGGTGA
GCTACCCCGAGACAGCCTATACAACTTAGGGCTAACCCGTCTCTGTGGCAAAAGAGTGGG
AAGAGCTCCGGGTAGAAGTGACAGACCTACCGAACCTGGTGATAGCTGGTTGCCTAAGAA
ATGGATAGAAGTTCAGCCCCGTGCTCCCCAAACCAAAACACGTTTTATTAAGGTAGTTTT
CAAGGGAAACACACGGGAGTTAGTTAGAGGGGGTACAGCCCCTCTAACAAAGGATACAAC
CTTATTAAAGAAGGATAAAGATCACAATACTTAAAATATACTGTTCTAGTGGGCCTAAAA
GCAGCCATCTAAACAGAAAGCGTTAAAGCTCAGACAGAGAGAAATTTATTATACTGATAA
AAAATCTTATTCCCCTAGTAATATTAGGCTACCCCATGCCCGCATGGGAGAAATTATGCT
AAAATGAGTAACAAGAAGACCTGTTCTTCTCCAAGCACAAGTGTAAACCAGATCGGACAA
ACCGCTGGAAAATAACGAACCCAACCAAAGAGAGTATTGCGGACAATAGAAAAACCAAGA
AAACCCCGCAACTGATTGATCGTTAACCCCACACTGGAGTGCTATTTTAAAGGAAAGACT
AAAAGAAAGGGAAGGAACTCGGCAAACCCAAGCCTCGCCTGTTTACCAAAAACATCGCCT
CCTGCAATAACTGAGTATAGGAGGTCCAGCCTGCCCAGTGACTACGGGTTCAACGGCCGC
GGTATTTTGACCGTGCAAAGGTAGCGCAATCACTTGTCTTTTAAATAGAGACCTGTATGA
ATGGCCAAACGAGGGCTTAACTGTCTCCCCCTTCAAGTCAGTGAAATTGATCTATCCGTG
CAGAGGCGGGTGTAATAGTACAAGACGAGAAGACCCTTTGGAGCTTAAGGTACAAAATTC
AGCCACGTTAAACAACTCCAAAAAAAGTAAAAACTTAGTGGAACCTGAAATTTTACCTTC
GGTTGGGGCGACCGCGGAGGAAAATACAGCCTCCGAGTGGAATGGGGTAAAACCCTAAAA
CCATGAGAAACATCTCTAAGCCGCAGAACATCTGACCAAAAATGATCCGGCCAACCAGCC
GATCAACGAACCAAGTTACCCTAGGGATAACAGCGCAATCCTCTCCCAGAGTCCATATCG
ACGAGGGGGTTTACGACCTCGATGTTGGATCAGGACATCCTAATGGTGCAGCCGCTATTA
AGGGTTCGTTTGTTCAACGATTAAAGTCCTACGTGATCTGAGTTCAGACCGGAGTAATCC
AGGTCAGTTTCTATCTGTAACGCTACTTTTCCTAGTACGAAAGGATCGGAAAAGAGGGGC
CTATACTTAAAGCACGCCCCACCCCTAATTGATGAAAACAAATAAATTAGATAAAGGGAG
GGCCAAAACCCCTGCCGCCCAAAGTAAGGGCATACTGGGGTGGCAGAGCATGGTAAATTG
CGAAAGGCCTAAGCCCTTTATACCAGAGGTTCAAATCCTCTTCCCAGTTTATGCTAAACA
CTTTAATGAATCACTTAATTAATCCTCTGGCCTATATTGTCCCCGTCCTTTTAGCAGTAG
CCTTTCTCACTCTGCTCGAGCGAAAGGTCCTTGGGTACATACAGCTACGAAAGGGACCCA
ACGTCGTAGGACCCTACGGGCTATTACAACCAATCGCTGACGGGGTAAAACTGTTTATTA
AGGAGCCCGTACGCCCCTCCACATCCTCTCCGTTTCTATTTTTGGCAACCCCTATTCTTG
CGTTAACCCTGGCCATAACGCTATGAGCACCCATGCCTATACCTTACCCGGTGATTGACC
TAAACCTAGGGGTTCTGTTTATCCTTGCCCTCTCAAGCCTCGCAGTATACTCCATTTTAG
GGTCAGGGTGAGCATCAAATTCAAAATATGCACTAATTGGGGCCCTGCGGGCGGTAGCCC
AAACGATTTCATATGAGGTAAGCCTCGGACTAATTCTGCTCTCCGTTATTATTTTTTCCG
GGGGGTATACCCTTCAAACATTCAACACAGCTCAAGAAAGCATTTGACTTTTAGCCCCCG
CATGGCCCCTAGCTGCAATGTGGTATATTTCAACACTGGCTGAAACAAACCGGGCACCTT
TCGACTTAACAGAAGGGGAATCAGAACTAGTTTCCGGGTTTAACGTAGAATACGCAGGAG
GCCCATTTGCGCTCTTTTTCCTCGCAGAATATGCTAACATTTTATTGATAAATACCTTGT
CAGCCGTCCTGTTCTTAGGAGCATCCCACTTCCCCAACATACCTGAACTGACAGCAATTA
ACCTAATAATTAAAGCTGCGTTTTTATCAGTCGTTTTCCTTTGGGTCCGGGCATCCTACC
CACGGTTCCGATACGACCAACTTATACATCTTGTATGGAAAAATTTCCTCCCACTAACAC
TAGCCCTGGTACTATGACATATTGCCCTACCAGTTGCACTAGCCGGACTTCCTCCGCAAC
TATAGTTTAGGAACTGTGCCCGAATGCTTAGGGACCACTTTGATAGAGTGGCTGATAGGG
GTTAAAGTCCCCTCAGTTCTTAGAAAGAAGGGGGTCGAACCCATGCCCAAGAGATCAAAA
CTCTTAGTGCTTCCTCTACACCACTTTCTATGATGGGGTCAGCTAATTAAGCTTTCGGGC
CCATACCCCGAACATGACGGTTAGAGTCCCTCCTCCATCAATGAACCCCTATGTACTAAT
AGTTCTGCTATCCAGCCTAGGATTAGGGACTACCCTAACCTTTGCCAGCTCTCACTGGCT
ACTGGCTTGAATGGGGCTAGAAATTAATACCCTAGCAATCGTGCCCTTGATAGCCCAACA
TCACCACCCACGAGCAGTGGAGGCCACTACGAAATACTTCCTCATCCAGGCAACCGCAGC
CGCGATGATTCTGTTTGCAAGCACAACAAACGCCTGGATTACCGGTGAATGGGATATAAA
TGATGTATCAAACCCAGTTGCCAGTGCAATAATTATTGCCGCCCTTGCACTTAAGATTGG
ACTAGCACCGATGCACTTCTGAATGCCAGAGGTTCTGCAAGGGTTAGACCTACTAACCGG
CCTAATTTTGTCAACTTGACAAAAACTAGCCCCCCTTGCCCTTATTATCCAAACAGCCCA
GGCCATTGACCCCCTACTCCTGACCTCACTGGGACTTATGTCTACATTAGCCGGGGGGTG
AGGAGGACTAAATCAGACTCAGCTCCGGAAAATTCTAGCCTACTCCTCTATTGCACACAT
GGGCTGAATGATTGTTGTTCTTCAGTATGCGCCGCAACTCACGCTCCTCGCGTTGGGGAC
TTACATCTTCATGACTTCGGCAGCATTTCTTACGCTAAAACTGTCCTCCACCACAAAAAT
TAATGCTCTAGCAATGGCCTGATCAAACAGCCCCGTCTTAACAGCAACGACTGCTTTAGT
TCTACTATCACTAGGGGGACTTCCCCCACTGACAGGATTTATACCAAAGTGGCTAATTCT
ACAGGAGCTGGCGAAACAGAATCTTCCCCTTACTGCCACAATTATAGCCCTGGCTGCTCT
CCTTAGCCTATATTTTTACCTCCGACTCTGTTACGCGATGACACTCACCGTCTCCCCCCA
TACAGCCAATTCAGTCGCCCCCTGACGGTTTCGGGCAACCCAGAACTCCCTCCCATTGAC
CCTCTCCACCACAGTTGCACTAGGTCTCTTACCCGTAACCCCAGCCATTCTAATGCTGGC
CACCTAGGGACTTAGGATAGCATTAGACCAAGAGCCTTCAAAGCTCTAAGCAGAAGTGAA
AATCTTCTAGTCCCTGGATAAGACCTACAAGAGTCTATCTTGCATTTTCTGATTGCAAAT
CAAATGTTTTTGTTAAACTAAGGCCTTACTAGATGGGAAGGCCTCGATCCTACAAACTCT
TAGTTAACAGCTAAGCGCTCAAGCCAGCGAGCATCCATCTACTTTCCCGCCGTTAGCCTA
GTAAGGCGGGAAAGCCCCGGCAGGGTATTAATCTACGTCTTTGGATTTGCAATCCAACAT
GCTTCTTCACCACGGGGCTGGTGATAGGGAGAGGACTTAAACCTCTGTCTTCGGGGCTAC
AACCCACCGCCTAAATACTCGGCTACCCTACCTGTGGCAATTACGCGCTGATTCTTTTCT
ACAAACCACAAAGACATTGGTACCCTTTATCTTGTATTTGGTGCCTGAGCCGGAATAGTG
GGGACTGCTTTAAGCCTCTTAATTCGAGCTGAACTGAGTCAACCTGGCTCACTTCTAGGT
GACGATCAAATTTATAATGTAATCGTCACTGCCCACGCCTTCGTAATAATTTTCTTTATA
GTAATACCAATTCTCATTGGGGGATTTGGAAACTGGCTTGTACCACTGATGATTGGGGCC
CCAGACATGGCATTCCCGCGGATGAATAACATAAGCTTCTGACTTCTCCCCCCATCATTT
CTTCTACTACTAGCCTCTTCCGGAGTTGAGGCTGGGGCTGGGACGGGATGAACAGTTTAC
CCACCACTTTCAGGGAACCTTGCTCACGCGGGAGCCTCAGTAGACCTCACTATTTTTTCA
CTGCACCTAGCAGGTGTTTCATCAATTTTAGGGGCTATTAATTTTATTACCACCACCATC
AACATGAAACCCCCAGCCATTTCCCAGTATCAAACCCCCCTATTTGTATGAGCCGTACTC
GTAACAGCGGTACTCCTACTTCTTTCACTACCAGTTCTGGCTGCCGGAATTACGATACTT
CTTACCGACCGAAATCTTAACACTACATTCTTTGACCCGGCAGGAGGAGGAGACCCAATC
CTTTACCAACACCTATTCTGATTCTTCGGTCATCCAGAAGTATACATTCTTATTTTACCA
GGATTTGGCATCATTTCACATGTTGTAGCCTACTACTCAGGCAAAAAAGAGCCATTTGGG
TATATGGGGATAGTATGAGCTATAATGGCTATTGGTCTCCTAGGCTTTATTGTGTGAGCA
CATCATATATTCACCGTAGGAATAGACGTAGACACCCGTGCCTACTTCACATCCGCAACA
ATAATTATTGCTATTCCAACAGGGGTAAAGGTATTTAGCTGACTTGCTACACTACATGGA
GGCTCTATTAAATGAGACACGCCTATGCTATGAGCCCTCGGGTTCATTTTCCTTTTTACC
GTAGGGGGCCTAACAGGAATTGTCCTAGCCAATTCTTCACTAGATATTGTTCTCCACGAC
ACATACTACGTAGTTGCACACTTCCACTATGTACTATCGATAGGGGCCGTATTTGCTATT
ATAGCAGCCTTCGTCCACTGATTCCCTCTATTTTCAGGATATACCCTAAATGAGACTTGA
ACAAAAATCCACTTTGGTGTGATGTTTATTGGCGTAAATCTGACGTTCTTCCCTCAACAT
TTTCTGGGTCTAGCAGGAATGCCACGACGGTACTCTGACTACCCGGACGCCTACGCGCTA
TGAAATACAGTGTCATCCATTGGATCACTCATCTCCCTAGTAGCAGTAATTATGTTCCTG
TTCATTCTGTGAGAGGCCTTCGCCGCCAAACGGGAGGTATCCTCAGTAGAATTAACCATG
ACAAACGTAGAGTGACTCCACGGCTGCCCTCCCCCTTACCACACATTCGAGGAACCAGCG
TTCGTACGAGTTCAATCAAACTAACGAGAAAGGGAGGAATTGAACCCCCATGTACTGGTT
TCAAGCCAGTCACATAACCACTCTGTCACTTTCTTCTGAAGACATTAGTAAAATGCAAAT
TACATCACCTTGTCAAGGTGAAATTACAGGTTAAATCCCTGTATGTCTTAAGCCCAGAGC
TTAATGGCACATCCCACACAACTAGGATTCCAAGACGCGGCATCACCCGTTATAGAAGAG
CTTCTTCACTTCCACGACCATGCTCTAATAATTGTATTCTTAATTAGTACACTAGTACTT
TACATTATTATTGCAATGGTCTCAACCAAACTTACCAACAAATATATCTTAGACTCCCAA
GAAATCGAAATTGTATGAACCGTTTTACCAGCCGTCATTCTAGTTTTAATTGCACTGCCA
TCCCTTCGAATTTTATATCTTATAGACGAAATTAACGACCCCCACCTAACAATTAAAGCC
ATAGGACACCAGTGATACTGAAGTTACGAGTACACGGACTATGAAGACCTTGGTTTCGAT
TCCTACATAGTCCCCACCCAAGACCTTACACCCGGTGAATTCCGACTACTAGAGACAGAC
CACCGAATGGTAGTACCAATAGAATCACCTATTCGCGTACTAGTGTCCGCTGAAGACGTT
TTACATTCATGAGCCGTCCCATCTCTGGGTGTAAAAATGGACGCAGTACCAGGACGACTG
AATCAAACTGCCTTTATTGCATCCCGCCCAGGACTCTTTTATGGACAATGCTCTGAAATC
TGTGGCGCCAATCACAGCTTTATACCAATTGTAGTTGAAGCCGTCCCACTAGAACACTTT
GAAAGCTGATCCTCATTAATACTAGAAGACGCCTCACTAGAAAGCTAATTATTGGACAAA
GCGTTGGCCTTTTAAGCCAAAGTTTGGTGACTACCGACCACCTCTAGTGAAATGCCCCAA
TTAAACCCCAGCCCTTGATTTGCTATTCTAGTGTTTTCATGAGTCGTCTTTCTTACCGTC
ATCCCCACCAAAATTTTAAGTCATACGGCACCAAACGAGCCCGTGCCTATGAGTGAAGAA
AAACACAAAACTGAACCTTGAGACTGACCATGATAACAAGCTTTTTTGACCAATTCGCAA
GCCCCTCCTTCCTAGGAGTTCCACTTATTGCTGTTGCGATTGCACTCCCCTGAATACTAT
TTCCAACACCACCGTCCCGATGATTGAACAACCGACTAATTACCCTCCAAACGTGATTCA
TTAACCGATTCACTAACCAGCTGTTACTGCCCCTAAACACAGGAGGACACAAATGAGCCT
TATTATTTGCCTCCTTGATAGTCTTTTTAATTACTATTAACATGCTGGGCCTTCTTCCAT
ATACTTTCACGCCAACAACTCAATTATCTTTAAATATAGGATTTGCTGTGCCCTTATGAC
TTGCTACAGTAATTATTGGAATGCGTAATCAACCAACCGTTGCCCTTGGACATCTTCTAC
CAGAAGGGACACCAATCCCCCTTATCCCAGTATTAATTATTATCGAAACAATTAGTCTAT
TTATTCGACCACTAGCACTGGGGGTACGACTCACAGCCAATTTAACTGCAGGTCATCTAC
TCATTCAACTGATTGCTACCGCCGTATTTGTGTTAATACCTATAATACCAACAGTGGCAA
TCTTAACGGCCGCCGTTCTATTCCTTCTTACGCTTCTAGAAGTTGCAGTTGCAATAATTC
AAGCTTATGTGTTTGTACTTCTACTGAGCCTCTACCTACAAGAAAACGTCTAATGGCACA
CCAAGCACATGCATATCATATGGTCGACCCCAGCCCATGACCACTAACCGGAGCCGTCGG
TGCTCTACTAATAACATCCGGCCTAGCAATCTGGTTTCACTTCCACTCAACAACACTAAT
AACCATTGGACTACTAGTTATTCTTCTTACTATAATCCAATGATGACGTGATATTATTCG
GGAAGGCACGTTCCAAGGACATCACACACCTCCAGTACAAAAAGGCCTGCGCTATGGTAT
AATTTTATTTATTACATCAGAAGTGTTTTTCTTCCTTGGGTTCTTCTGAGCTTTCTATCA
CTCAAGCTTAGCCCCAACACCTGAGCTAGGGGGATGTTGACCACCAACTGGAATTACCAC
GCTAGATCCCTTTGAAGTACCCCTTCTAAATACAGCAGTATTGTTAGCGTCCGGAGTAAC
AGTTACATGAGCCCACCACAGCATTATGGAGGGCGAGCGGAAGCAAGCTATTCAGTCACT
CGGACTCACGATTTTATTAGGACTTTACTTCACTGCCCTACAAGCTATAGAATACTATGA
AGCACCTTTCACAATCGCAGACGGGGTCTATGGCTCTACGTTCTTTGTAGGTACAGGATT
CCACGGACTACACGTTATTATCGGGTCAACCTTCCTGGCCGTTTGCCTCCTCCGACAAAT
CCAGTACCACTTCACATCTGAACACCACTTCGGTTTTGAGGCCGCTGCCTGATACTGACA
TTTTGTTGACGTAGTGTGACTATTCCTTTACGTCTCCATCTACTGATGAGGCTCATATCT
TTCTAGTATTAAATTAGTACAAGTGACTTCCAATCATTTAGTCTTGGTTAAACCCCAGGG
AAAGATAATGAACTTAATTACGACTATTTTTCTTATTACAGTAGCCTTATCATCAGTTTT
AGCAATTGTATCCTTCTGGTTACCACAAATGAACCCGGACGCAGAAAAACTCTCCCCATA
CGAGTGTGGRTTTGACCCTCTAGGATCTGCCCGACTACCATTCTCCTTACGATTCTTTCT
AGTTGCCATTCTATTCCTCTTATTTGATCTAGAAATTGCCCTCCTTCTCCCCCTACCCTG
AGGAGATCAACTTCACAACCCCACAGGAACATTCTTTTGAGCAACCACAGTCCTGATTTT
ACTAACCCTAGGGTTGGTTTATGAGTGAACCCAAGGGGGCTTAGAATGAGCAGAATAAGG
GAGTTAGTCCAAAATAAGACCTCTGATTTCGGCTCAGAAAATTATGGTTTAAGTCCATGA
CCCCCTTATGACACCAGTACATTTCAGCTTCAGTTCAGCATTTATTCTTGGCCTAATGGG
ACTAGCATTTCACCGCACCCACCTGTTATCAGCGCTTCTATGCTTAGAAGGCATAATATT
ATCCCTATTTATTGCACTGGCCCTGTGAGCATTACAATTTGAGTCTACTAGCTTCTCCAC
TGCCCCTATGCTTCTTCTGGCCTTCTCCGCTTGTGAAGCAAGCACAGGACTAGCGCTTCT
AGTAGCCACGGCCCGAACCCATGGGACAGACCGCCTACAAAACCTAAATCTCTTACAATG
CTAAAAGTATTAATCCCAACAATCATGATATTCCCAACAATCTGGCTAATTTCCCCCAAA
TGATTATGGACAGCGACAATTACCCACAGCCTTTCAATTGCGCTAGTTAGCCTTACGTGA
CTAAAATGAACATCCGAAACAGGGTGAACCACCTCTAGCATGTACCTGGCCACAGACCCC
TTATCAACCCCCCTGCTAGTACTAACCTGCTGACTTCTTCCACTTATAATTTTGGCTAGC
CAGAACCACATTAACCCCGAACCTATTAGCCGACAACGCCTTTATATTACGCTTCTTACC
TCCTTACAAGCTTTCCTAATCTTAGCCTTCGGTGCTACAGAAATTATCATGTTCTACATT
ATGTTTGAAGCCACACTCATCCCAACCTTAATTATTATTACTCGATGGGGTAATCAAACC
GAGCGACTTAATGCTGGCACATATTTTCTATTCTATACACTAGCAGGCTCTTTGCCGCTC
CTTGTCGCGCTACTCCTCCTACAGCAGTCCACAGGGACCCTCTCCATATTAGTAATCCAA
TATTCACAGCCGATCATGTTAGACTCCTGAGGCCATAAAATCTGATGGGCTGCCTGTCTA
ATTGCATTTCTAGTGAAGATACCGCTTTACGGCGTCCACCTATGACTTCCGAAAGCACAT
GTAGAAGCCCCAGTAGCGGGGTCTATGGTATTAGCAGCCGTGCTCCTTAAACTGGGGGGG
TATGGTATGATACGAATAATAATTATGCTAGACCCGCTCTCGAAACAACTGGTCTACCCC
TTCATTGTCCTGGCATTATGGGGTATTATTATGACCGGCTCTATTTGCCTACGACAGACA
GACCTTAAATCCCTAATCGCCTACTCATCCGTTAGCCATATGGGACTTGTAGCAGGTGGC
ATCCTAATTCAGACCCCATGAGGTTTTTCAGGAGCAATTATCCTTATGATTGCCCATGGA
TTAGTATCCTCAATACTTTTTTGTCTGGCCAACACCGCCTACGAACGGACACACAGTCGA
ACCATAGTACTTGCCCGAGGGCTACAGATAATTTTTCCACTAACAGCAGTTTGGTGATTT
GTTGCCAATCTGGCCAACCTGGCCCTCCCTCCACTACCCAACTTAATAGGGGAACTTATA
ATTATCACAACCCTGTTTAACTGGTCCCCCTGAACTATCGCACTAACAGGGATGGGTACA
CTAATTACAGCCGGTTACTCCCTCTACTTGTTCCTAATAACTCAACGAGGCCCGACACCA
GCCCACATCATGAGCCTCCCACCATTCCACACCCGGGAGCACTTATTAATAGCCCTTCAC
CTAATCCCCGTAATCCTCCTTGTAACAAAACCAGAACTAATGTGAGGTTGATGCTACTAG
TAAGTATAGTTTAACTAAAATATTAGATTGTGATTCTAAAGACAGGAGTTAAAATCCCCT
TACTCACCAAGGAAGGACAGAAATCAATAAGTACTGCTAATTCTTATGCACCGCGGTTAA
AGTCCGCGGCTTCCTCACGCTTCTGAAGGATAACAGCTCATCCGTTGGTCTTAGGAACCA
AAAACTCTTGGTGCAAATCCAAGTGGAAGCTATGAACCCAACAACACTAATTATGTCCTC
CTCACTTATTTTAGTCATCACAATCCTCATTATCCCGCTATTAACAACACTAGGTCCTGA
GCCACGCAAAATAGACTGAGCAAACACACATGTAAAAACCGCTGTCAGCACCGCATTTTT
TATTAGCCTACTGCCATTGATAATATTTCTGGACCAAGGACTAGAAAGTGTTACCACAAA
CTGACACTGAATAAACACACATATGTTCGACACAAATATTAGCTTTAAATTCGACCACTA
CTCTCTTATTTTCACACCTATTGCTCTCTATGTCACCTGGTCTATTTTAGAGTTTGCACT
ATGATATATGCACTCGGACCCTAACATGAACCGATTCTTTAAATATTTACTACTATTTCT
AGTGGCAATAATTACCCTTGTTACTGCCAACAACATGTTTCAACTATTTATTGGCTGAGA
GGGGGTTGGAATTATATCATTCCTCCTAATCGGGTGGTGGTATGGCCGAGCGGACGCTAA
TACAGCAGCCCTTCAGGCTGTGATATACAACCGGGTGGGAGATATTGGATTAATCCTCAG
CATGGCCTGATTTGCAATAAATTTTAACTCCTGAGAGATTCAACAAATCTTCTTTCTGTC
AAAAGATTTTGACATAACAGTCCCCTTAATCGGGTTAATCCTGGCAGCAACAGGAAAGTC
GGCCCAATTTGGCCTTCATCCCTGGCTACCTTCTGCCATGGAGGGCCCTACGCCAGTATC
TGCCCTACTCCATTCTAGCACAATAGTAGTTGCCGGGATTTTTCTACTAATCCGCCTTCA
CCCCCTCATAGAAGGTAACGAAACTGCGTTAACAATTTGTCTTTGTCTCGGCGCACTTAC
AACACTATTTACAGCTACCTGCGCCCTAACCCAAAATGACATCAAAAAAATTGTAGCTTT
CTCAACATCAAGTCAGCTGGGTCTAATAATGGTTACAATTGGGCTTAATCAACCACAACT
GGCATTTCTTCACATCTGCACACACGCCTTCTTTAAAGCTATATTATTCTTATGCTCGGG
TTCAATTATTCATAGCCTAAATGACGAGCAAGATATCCGGAAAATGGGAGGCCTCCACAA
ACTGATACCCGCTACCTCAACCTACCTTACGATCGGCAGCTTAGCACTAACAGGAACTCC
CTTCCTGGCCGGGTTTTTTTCAAAAGACGCCATTATTGAAGCCCTGAACACCTCCCACCT
TAACGCCTGAGCCCTGGCCCTTACGCTTATTGCCACATCATTCACCGCAGTCTACAGCTT
CCGGGTCATATTCTTTGTGACTATAGGATCCCCGCGGTTCCTTCCACTATCCCCTATTAA
TGAGAACAACCCCTTAGTAATTAACCCCATTAAACGGCTTGCCTGGGGAAGTATTATTGC
GGGGCTTATCATTACGTCCAACTTCCTGCCCTCAAAAACACCCATTATAACTATGCCCTT
CACCCTAAAAGTAGCAGCCCTTATGGTCACTATTATGGGGCTTCTGGTGGCCATAGAATT
AGCAGCCATAACCAGCAAGCAGGTTAAGATTACCCCATCACTCCACCTACATAATTTCTC
AAACATACTAGGATACTTTCCATCGTTAATTCATCGACTGCCCCCGAAACTTAACCTGGC
CTTGGGCCAGTCAATCGCCGCTAAGCTCGACCAAACATGGTTCGAGATCTCAGGGCCAAA
GGGATTGGCACTTACACAAGTCATGATGTCGAAGGTTACAAGTGATATCCAACGAGGAAT
AATTAAAACATACCTAACTATTTTCCTGTTAACCTTGGCCCTGGCCATCCTTTTAACAAT
TGTTTAAACAGCCCGAAGAGTGCCACGACTTAGCCCTCGGGTTAACTCCAACACTACAAG
AAGTGTTAAAAGCAAAACTCAAGCACAAAGCACCAGCATACCCCCGCCAAAAGAGTATAT
AACAGCTACACCACTTACATCACCACGTAGTATTGAGAACTCTTTCAATCCATCAATAAC
TACCCAGGAACCTTCATATCAACCGCCCCAAAATATACCACCTGCTAAAATCACCCCTAC
TGAATAAACCAGGACGTACCCTGCTACAGATCGGCTTCCTCAGGCTTCAGGAAAAGGCTC
AGCAGCCAAAGCCGCTGAATAAGCAAACACCACTAGCATGCCCCCTAAATAAATTAAAAA
AAGAACCAAGGATAAAAAGGACCCCCCGGACCCAACTAAAACCCCACACCCAACTCCCGC
TGCTACCACTAACCCTAAAGCAGCAAAGTACGGGGTGGGATTTGAAGCAACAGCAATTAA
ACCCACAATTAAAGCCACCAATAACATAAACATAAAATAGGTCATAATTCTTGCTCGGAC
TTTAACCGAGACCAATGACTTGAAGAACCACCGTTGTAGTTCAACTACAAGAACTAATGG
CAAGCCTACGAAAAACCCACCCGCTAATAAAAATCGCTAATGACGCACTAGTTGACCTAC
CAACACCATCTAACATTTCAGTATGATGGAACTTTGGCTCCCTGCTGGGACTCTGCCTAA
TTACGCAAATCTTGACAGGATTATTTCTAGCTATACACTACACCTCAGACATTTCAACTG
CATTCTCGTCAGTTGCTCACATCTGCCGAGACGTGAACTACGGCTGGTTTATTCGTAACG
TACACGCCAACGGAGCATCATTCTTTTTCATCTGCATCTACATACACGTTGCTCGAGGCC
TCTACTACGGGTCCTACCTGTATAAAGAAACCTGAAACATCGGGGTAGTTCTACTCCTGC
TGGTCATGATGACCGCCTTCGTTGGCTATGTTCTCCCATGAGGGCAGATATCATTCTGAG
GGGCCACAGTAATCACTAATCTTTTATCAGCAGTCCCTTATATGGGGGATACCCTTGTAC
AATGAATTTGGGGCGGTTTTTCAGTAGATAATGCAACACTAACACGGTTCTTCGCCTTTC
ACTTTATCCTGCCATTCGTCATTACCGCCGCAACCGTACTACACCTCCTATTTTTACACG
AAACAGGATCAAATAACCCAGCCGGACTAAACTCTGACGCAGATAAAATCTCCTTCCATC
CATACTTCTCTTACAAGGACCTTCTTGGTTTTGTTTTAATGCTTCTAGCCCTCACATCAT
TAGCGCTATTTTCCCCTAACTTACTGGGGGACCCTGACAATTTCACCCCCGCAAACCCGA
TGGTTACCCCTCCTCACATTAAACCTGAGTGATATTTCCTGTTTGCTTACGCCATTCTAC
GATCAATCCCTAACAAATTAGGGGGTGTCCTTGCACTGTTGTTTTCTATCCTAATCCTCA
TAGTAGTCCCGATTTTACACACTTCGAAACAACGAGGCCTAACGTTCCGCCCCCTGACAC
AATTCTTATTCTGAACTCTCGTAGCAGATATACTTATTCTAACATGAATTGGAGGCATGC
CCGTAGAACATCCATATGTTGTCATCGGCCAAATCGCTTCAATTCTGTATTTTGCACTTT
TCCTTGTCCTTGTTCCGGTGGCAGGCTGACTGGAAAATAAAGCATTAAAATGAGCTTGCC
CTAGTAGCTTAGTCTAAAAGCATCGGTCTTGTAATCCGAAGATCGGAGGTTAAATTCCTC
CCTAGCGCCCAGAAAAGGGAGATTTTAACTCCCACCCCTGGCTCCCAAAGCCAGAATTCT
AAATTAAACTATCTTCTGATAGTGGCATGTATGGTATAGTGCATAATATGCATAATATTA
CATTATGTAATAGTACCCATATATGTATTATCACCATTAAATTATTTTAACCCCAAAGCA
GGTACTATCGTCCTAAACGTACATAAGCTAAATATTAAAACTCAGAAATAATTTATATTA
ACCTGGGAAATAGATTAATCCCTTAAAAATGGCACTCACATTTTTCCTCGAAATACTCAA
CTAAGATTTATTTTAAAAATATTAATGTAGTAAGAGACCACCAACTGGTTGAAATAAAGG
CATACTATTAATGATAGAACCAGGGACACAAAATGTAGGTGTTGTATTTTATGAACTATT
CCTTGCATCTGGTTATCTCTTTCACGTACTTAACTGTTTTTCCCACACTTATCACATTGT
TCCTGCATACGGTTAATGGTGTAATTACATACTCCTCATTACCCCACATGCCGGGCATTC
TTTTATATGCATAGGGTTCTTTTTTTTGGTTTCCCTTCACTTACATTTCAGAGTGCAGGC
GCAACAGATTTGTGAAGGTTGTAATATCTCCTTGGTAACAGTTAAAGTAGGTTAATTATT
AAAAGACATAACTTAAGAATTACATATTAATAACTCAAGTGCATAACATATCTATTCCTT
CTTCAACTTACCCTTATATATATGCCCCTCTTTTGGTTTCTGCGCGACAAACCCCCCTAC
CCCCTACGCTCAGCAAATCCTGTTATCCTTGTCAAACCCCGAAACCAAGGAAGGTTCGAG
AACGTGCAGGCTAACAAGTTGGGGTATGAGTTAGCCATCGCATTATATATATATACATGC
ATGCCGCGCTAGCCCATCGCATAAATCACCTAAATATTAGCCCAAATAACTCGATTGAGA
TTTTGAACAATTTCTTAATGCTAAAAAATTCAACATTTTATAGT
