# Supplementary material for: Four new complete mitochondrial genomes of Gobioninae fishes (Teleostei: Cyprinidae) and their phylogenetic implications
Source: PeerJ. 2024 Jan 19;12:e16632. doi: 10.7717/peerj.16632 (PMC10802160; doi:10.7717/peerj.16632)
Supplement: Supplemental Information 12 [file peerj-12-16632-s012.zip › Supplemental data/M. chinssuensis/M. chinssuensis.fas]

>Huigobio chinssuensis
GCTAGCGTAGCTTAACACAAAGCATAACACTGAAGATGTTAAGATGGGCCCTAAGAAGCT
CCGCATGCACAAAGGCATGGTCCTGACCTTATTATCAGCTCTAACCCAACTTACACATGC
AAGTCTCCGCAGTCCCGTGAGTATGCCCTCAATCCCCCGCCCGGGGACAAGGAGCGGGCA
TCAGGCACAAATTTTAGCCCAAGACGCCTAGCCAAGCCACACCCCCAAGGGAATTCAGCA
GTGATAGACATTAAGCCATAAGTGAAAACTTGACTCAGTCAGGGCTAAGAGGGCCGGTA
AAACTCGTGCCAGCCACCGCGGTTAAACGAGAGGCCCTAGTTGATATTATTACGGCGTAA
AGGGTGGTTAAGGAAGGAAACAGCAATAAAGCCAAATGGCCCTTTGGCCGTCATACGCTT
CTAGGTGTCCGAAGCCCAACCCCACGAAAGTAGCTTTAATAAAACCCACCTGACCCCACG
AAAGCTGAGAAACAAACTGGGATTAGATACCCCACTATGCTCAGCCATAAACCCAGACGT
CGAACTACAATTAGACGTCCGCCAGGGTACTACGAGCATTAGCTTGAAACCCAAAGGACC
TGACGGTGCCTTAGACCCCCCTAGAGGAGCCTGTTCTAGAACCGATAACCCCCGTTAAAC
CTCACCACTTCTAGCCACCCCAGCCTATATACCGCCGTCGCCAGCTTACCCTGTGAAGGC
AATAAAAGTAAGCAAAATGGGCACAACCCAGTACGTCAGGTCGAGGTGTAGCGCACGAAG
CGGGAAGAAATGGGCTACATTTTCTATCACAGAACACTACGGACATGCAACATGAAATAG
TGCTTGAAGGAGGATTTAGTAGTAAAAAGGAAGCAGAGTGTCCTTTTGAACCCGGCTCTA
AGGCGCGTACACACCGCCCGTCACTCTCCCCTGTCAACACGCATTAGAAATACATAATAT
CAAAGCACTGACAAGGGGAGGCAAGTCGTAACATGGTAAGTGTACCGGAAGGTGCACTTG
GATTAAACCCAGGGTGTGGCTGAGTTAGTTAAGCATCTCACTTACACCGAGAAGACATCC
ATGCAAGTTGGATCACCCTGAGCCAAACAGCTAGCTTAATCACTGATTTTAACCCAACAA
TGTTTATAAAAAAACATGACCCACCCCTAAAAATTAAACCATTTTTTTACCTGAGTATGG
GAGACAGAAAAGGTTCGCCCAAAGCAATAGAGAAAGTACCGCAAGGGAAAGCTGAAAG
AGAAATGAAACAACCCATATAAGCACTAAAAAACAAAGATTAAACCTTGTACCTTTTGCA
TCATGATTTAGTAAGTATACTCAAGCAAAGAGACCTTTAGTTTGAAACCCCGAAACCAGG
TGAGCTACCCCGAGACAGCCTATATAAATTAGGGCTAACCCGTCTCTGTGGCAAAAGAGT
GGGAAGAGCTCCGGGTAGAAGTGACAGACCTACCGAACCTGGTGATAGCTGGTTGCCTGA
GAAATGGATAGAAGTTCAGCCCCGTATGCCCCAGACCAAAACCCCAAACTTAAGGTAAAT
TTAAGGGAAATGTACGAGAGTTAGTTAAAGGGGGTACAGCCCCTCTAACAAAGGATACAA
CCTTACCAGGAGGATAAAGATCATAATATTTAAAACAAACTGTTTTAGTGGGCCTAAAAG
CAGCCATCTAAACAGAAAGCGTTAAAGCTCAGACAGAGTGAAGTTTATTATACCGATAAA
AAATCTTATTCCCCTAAAGATATCGGGCTATCCCATGCTCGCATGGAAGAAATTATGCTA
AAATGAGTAACAAGAAGACATGTTCTTCTCCAAGCACAAGTGTAAACCAGATCGGACAAA
CCGCTGGAAAATAACGAACTCAACCCAAGAGAGTATTGTGAACAATATAGTAACCAAGAA
AAACTCACAACCAAATAATCGTTAACCCCACACTGGAGTGCTATTTTAAAGGAAAGAC
TAAAAGAAAGGGAAGGAACTCGGCAAACACAAGCCTCGCCTGTTTACCAAAAACATCGCC
TCCTGCAACTAGATTAAGTATAGGAGGTCCAGCCTGCCCAGTGACTACGGGTTCAACGGC
CGCGGTATTTTGACCGTGCAAAGGTAGCGCAATCACTTGTCTTTTAAATAGAGACCTGTA
TGAATGGCTAAACGAGGGCTTAACTGTCTCCCCCTTCCAGTCAGTGAAATTGATCTATCC
GTGCAGAAGCGGGTATAATAATACAAGACGAGAAGACCCTTTGGAGCTTAAGGTACAAAA
TTTAACCACGTTAAACAACTGGGTAAAAAGCAAGAACTTAGTGGAACATAAAGTTTTACC
TTCGGTTGGGGCGACCGCGGAGGAAAAACCAGCCTCCGAGTGGAATGGGGTAAATCCCTA
AAGCCAAGAGAAACATCTCTAAGACGCAGAACATCTGACCAATAATGATCCGGCGTTATG
ACCGATCAACGAACCAAGTTACCCTAGGGATAACAGCGCAATCCTCTCCCAGAGTCCATA
TCGACGAGGGGGTTTACGACCTCGATGTTGGATCAGGACATCCTAATGGTGCAGCCGCTA
TTAAGGGTTCGTTTGTTCAACGATTAAAGTCCTACGTGATCTGAGTTCAGACCGGAGCAA
TCCAGGTCAGTTTCTATCTGTAAAGCTACTTTTCCTAGTACGAAAGGATCGGAAAAGAGG
GGCCCATACTTAAAGCACGCCCCACCCCTAATTAATGAAAACAAATAAATTGGATAAAGG
GAGGGCCAAAACCCTGCCGCCCAAAATAAGGGCATACTGGGGTGGCAGAGCATGGTAAA
TTGCGAAAGGCCTAAGCCCTTTATACCAGAGGTTCAAATCCTCTTCCCAGTTTATGCTAA
ACACTTTAATAAACCACCTAATTAACCCCCTAGCCTACATCGTGCCAGTCCTATTAGCGG
TAGCCTTCCTAACGCTACTTGAGCGAAAAGTCCTGGGATATATGCAACTACGAAAGGGCC
CCAACGTAGTAGGGCCTTACGGACTACTGCAGCCCATCGCCGACGGAGTAAAACTCTTTA
TTAAAGAGCCCGTCCGACCCTCCACATCATCCCCCTTTTTATTTTTAGCAACCCCCATCC
TCGCACTAACCCTCGCCATAACACTATGAGCACCTATACCAATACCTTACCCCATTATTG
ACCTAAACCTGGGGGTTCTGTTTATTTTAGCTCTCTCAAGCCTAGCAGTTTATTCTATCC
TGGGATCAGGGTGAGCATCAAATTCAAAATATGCACTAATTGGGGCCCTTCGAGCAGTCG
CTCAAACAATTTCATATGAAGTAAGCCTGGGACTTATCCTTCTCTCAGTCATTATCTTCT
CAGGCGGCTATACTCTCCAAACGTTTAACACAGCCCAAGAAAGCATTTGATTACTAGCCC
CAGCATGACCTCTGGCGGCCATATGATACATTTCAACCCTGGCCGAGACAAACCGAGCAC
CATTTGACCTAACAGAGGGGGAATCAGAACTAGTATCTGGTTTCAATGTAGAATATGCAG
GAGGACCATTTGCCCTATTTTTCCTGGCCGAATACGCCAACATTCTCATGATAAACACCT
TATCAGCCGTACTATTCCTAGGATCTTCTCATTTCCCTAACATGCCTGAATTGACAACAA
TTAGCCTTATGATTAAAGCCGCATTCCTATCAGTCGTATTTCTGTGGGTCCGGGCCTCCT
ACCCCCGGTTTCGGTATGACCAACTTATACACCTCGTATGAAAAAACTTCCTGCCATTAA
CACTAGCACTTGTACTATGACATGTAGCTCTACCAATTGCACTGGCAGGCCTTCCCCCAC
AACTATAGTTTAGGAACTGTGCCCGAATGCCCAGGGACCACTTTGATAGAGTGGCTTATA
GGGGTTAAAATCCCCTCAGTTCTTAGAAAGAAGGGGGTCGAACCCATGCCCAAGAGATCA
AAACTCTTAGTGCTTCCTCTACACCACTTTCTAAGATGGGGTCAGCTAATGAAGCTTTCG
GGCCCATACCCCGAACATGACGGTTAAAGTCCCTCCTCCATCAATGAATCCCTACGTACT
AATAATTCTACTATCCAGCCTGGGATTAGGCACCACCCTAACTTTTGCTAGCTCCCATTG
ACTCCTAGCTTGAATAGGACTAGAAATTAATACCCTGGCAATTGTGCCATTAATAGCACA
ACATCACCACCCACGAGCAGTAGAAGCTACCACAAAATATTTCTTAACCCAAGCAACCGC
AGCAGCAATAATCCTGTTTGCAAGTACAACAAATGCATGAGTCACAGGAGAATGGGATAT
AAACAATATATCAAGCCCAATCGCCAGCACTATGATTATTACCGCTTTGGCACTTAAAAT
TGGACTTGCACCAATACACTTCTGAATGCCAGAAGTCCTACAAGGACTAGACCTGTTAAC
AGGCCTAATCCTGTCAACTTGACAAAAGCTAGCCCCCCTAGCCCTTATTATCCAAGTATC
TCAAGCCATTGACCCCCTTCTACTAACCTCTCTAGGACTTATATCAACCCTAATCGGAGG
ATGAGGCGGATTAAACCAAACCCAGCTACGAAAGATTTTAGCCTACTCCTCTATTGCCCA
CATGGGGTGAATAATTATTATTTTACAATATGCCCCCCAACTTACACTACTTGCACTGGG
GACCTACATCTTCATAACCTCAGCAGCATTTCTAACACTTAAAACATCCTCAGCCACAAA
AATTAACACCCTCGCAATGGCCTGATCAAATAGCCCAATCCTAACGGCAACCACTGCCCT
TGTTTTATTATCATTAGGCGGACTACCACCACTAACAGGATTCATACCAAAATGATTAAT
TCTTCAGGAACTAACAAAACAGGGCCTCCCAGCCACCGCTACGATTATAGCCCTCGCAGC
CCTACTCAGCCTTTACTTCTACCTCCGGTTATGCTATGCAATGACACTAACAATTTCCCC
AAATACAACCAACTCAACTATACCCTGACGAGTAAAAACAACTCAGGCCTCACTACCTCT
AACTATTTCAACCACAATTGCACTAGGTCTTCTGCCTGTGACTCCGGCTATTTTAATACT
GGCCACCTAAGGGACTTAGGATAGCACCAGACCAAGAGCCTTCAAAGCTCTAAGCAGAAG
TGAAAATCTTCTAGTCCCTGGATAAGACCTACAAGAGTCTATCTTGCATTTTCTGATTGC
AAATCAAATGTTTTTATTAAACTAAGGCCTTACTAGATGGGAAGGCCTCGATCCTACAAA
CTCTTAGTTAACAGCTAAGCGCTCAAGCCAGCGAGCATCCATCTACTTTTCCCGCCGTTA
GCCTAAAAGGCGGGAAAAGCCCCGGCAGAGTATTACTCTACGTCTTTGGATTTGCAATCC
AACATGTTTCTTCACCACGGGGCTGGTGATAGGGAGAGGACTTAAACCTCTGTCTTCGGG
GCTACAACCCACCGCCTAGTACTCGGCTACCCTACCTGTGGCAATTACGCGCTGATTCT
TTTCTACAAACCACAAAGACATTGGTACCCTTTATCTTGTATTTGGTGCCTGAGCCGGAA
TAGTGGGGACTGCTTTAAGCCTCTTAATTCGAGCTGAACTGAGTCAACCTGGCTCACTTC
TAGGTGACGATCAAATTTATAATGTAATCGTCACTGCCCACGCCTTCGTAATAATTTTCT
TTATAGTAATACCAATTCTCATTGGGGGATTTGGAAACTGGCTTGTACCACTGATGATTG
GGGCCCCAGACATGGCATTCCCGCGGATGAATAACATAAGCTTCTGACTTCTCCCCCCAT
CATTTCTTCTACTACTAGCCTCTTCCGGAGTTGAGGCTGGGGCTGGGACGGGATGAACAG
TTTACCCACCACTTTCAGGGAACCTTGCTCACGCGGGAGCCTCAGTAGACCTCACTATTT
TTTCACTGCACCTAGCAGGTGTTTCATCAATTTTAGGGGCTATTAATTTTATTACCACCA
CCATCAACATGAAACCCCCAGCCATTTCCCAGTATCAAACCCCCCTATTTGTATGAGCCG
TACTCGTAACAGCGGTACTCCTACTTCTTTCACTACCAGTTCTGGCTGCCGGAATTACGA
TACTTCTTACCGACCGAAATCTTAACACTACATTCTTTGACCCGGCAGGAGGAGGAGACC
CAATCCTTTACCAACACCTATTCTGATTCTTCGGTCATCCAGAAGTATACATTCTTATTT
TACCGGGATTTGGGATTATTTCACACGTTGTAGCCTACTACGCTGGTAAAAAAGAGCCAT
TCGGCTATATAGGAATGGTTTGAGCTATAATGGCTATCGGCCTTCTTGGCTTTATTGTGT
GAGCCCATCACATGTTTACTGTCGGAATAGATGTAGACACCCGTGCATACTTCACATCTG
CAACAATAATTATTGCCATCCCAACCGGTGTAAAAGTATTTAGCTGGCTTGCCACACTGC
ACGGCGGCTCTATCAAATGAGACACACCCATGCTATGAGCCCTGGGGTTCATTTTCCTTT
TTACAGTAGGGGGACTAACAGGAATTGTGTTGGCCAACTCATCACTAGATATTGTACTTC
ACGACACATATTATGTAGTTGCACATTTCCACTATGTACTATCAATGGGTGCCGTATTTG
CCATTATAGCAGCCTTTGTCCACTGATTCCCGCTATTTTCAGGATATACTCTAAATGACA
CCTGAACAAAAATTCACTTTGGTGTGATATTTATTGGTGTAAACCTAACATTCTTCCCCC
AACACTTCCTAGGCCTAGCCGGAATACCACGACGATACTCTGATTACCCCGACGCTTACG
CCCTGTGAAATACAGTATCATCTATTGGATCCCTTATCTCCCTGGTCGCAGTAATTATAT
TCCTATTTATTCTCTGAGAAGCCTTCGCTGCCAAACGGGAAGTCTCCTCAGTAGAGCTAA
CCATGACAAACGTAGAATGACTTCACGGCTGCCCTCCACCCTACCATACATTTGAAGAGC
CAGCATTTGTACGAGTTCAATCAAACTAACGAGAAAGGGAGGAATTGAACCCCCATGTAC
TGGTTTCAAGCCAGTCACATAACCACTCTGTCACTTTCTTCTAAAGACATTAGTAAAATG
CAAATTACACCACCTTGTCAAGGTGGTATTACAGGTTAAATCCCTGTATGTCTTAAGCCT
TAGGCTTAATGGCACATCCCACACAACTAGGATTCCAAGACGCGGCATCACCCGTTATAG
AAGAACTTCTCCACTTCCACGACCACGCCCTAATAATTGTGTTTTTAATTAGCACTTTAG
TATTATACATTATTATTGCAATAGTTTCTACTAAACTTACCAACAAATATATCCTAGACT
CCCAAGAAATCGAAATTGTTTGAACCGTTTTACCAGCTGTAATCCTAGTTTTGATTGCTC
TACCTTCCCTTCGAATTCTATATCTTATAGACGAAATTAATGACCCCCACCTAACAATTA
AAGCCATAGGACACCAGTGATACTGAAGCTACGAATACACAGACTATGAAGACCTGGGCT
TTGACTCCTACATAATCCCGACTCAAGACCTCACACCAGGCCAGTTCCGACTACTAGAGA
CTGACCACCGAATAGTAGTCCCGATAGAATCACCAATTCGTGTATTAGTATCTGCTGAAG
ACGTACTTCATTCTTGAGCTGTGCCATCTCTGGGTGTAAAAATGGACGCAGTGCCCGGAC
GACTGAATCAAACTGCCTTCATTGCCTCACGCCCAGGAGTGTTCTATGGACAATGTTCTG
AAATCTGTGGGGCCAATCACAGCTTTATGCCAATTGTAGTTGAAGCCGTCCCACTAGAAC
ACTTTGAAAGCTGATCCTCACTAATACTAGAAGACGCCTCACTAGAAAGCTAATTATCGG
ACAAAGCGTTGGCCTTTTAAGCCAAAGTTTGGTGACTACCGACCACCTCTAGTGAAATGC
CCCAATTAAACCCCAACCCCTGATTCGCCATTCTAGTATTTTCATGAATCATTTTCCTTA
CCATCATCCCAACTAAAATCTTAAATCACACAACACCCAACGAACCCGCCCCAATAAGCG
AAGAAAAACACAAAACTGAGCCTTGAGACTGACCATGATAATGAGCTTTTTTGACCAATT
TGCAAGCCCCTCCTTCCTAGGTATCCCCCTTATTGCTGTTGCAATCGCACTACCATGAAT
CCTATTCCCAACTCCCCCATCTCGGTGATTAAACAATCGGCTTATCACCCTTCAAACATG
GTTTATTAACCGTTTCACCAACCAACTTCTACTACCCTTAAATGTGGGAGGACATAAATG
AGCCTTATTGTTTGCCTCCTTAATAGTATTCCTTATTACTATTAACATGCTTGGCCTTCT
CCCATATACCTTTACACCCACCACCCAACTCTCACTAAACATAGGGCTTGCTGTGCCACT
ATGACTTGCTACAGTAATTATTGGCATGCGTAATCAACCAACAGTAGCCCTTGGCCATCT
TCTACCAGAAGGAACCCCCGTTCCACTAATTCCAGTACTAATTATCATCGAAACAATTAG
CCTATTCATTCGACCCCTAGCCCTTGGGGTGCGACTTACAGCTAATTTAACTGCAGGCCA
CTTACTAATTCAACTTATTGCTACAGCAGTGTTTGTATTATTACCCATAATACCGACAGT
AGCAATTCTAACAGCCGCTGTCCTGTTTCTCCTAACACTTCTAGAAGTTGCAGTCGCAAT
AATCCAAGCCTATGTGTTTGTACTTCTACTAAGCCTCTACCTACAAGAAAACGTTTAATG
GCACACCAAGCACATGCATTTCACATGGTTGATCCTAGCCCATGACCACTAACCGGAGCC
GTAGGCGCCCTATTAATAACATCCGGCCTAGCAATCTGGTTTCACTTCCACTCAACAACA
TTAATAACCCTTGGACTAATTCTCCTGCTCCTTACAATGTTCCAATGATGACGTGATATC
ATCCGGGAAGGAACCTTCCAAGGACACCACACGCCACCAGTACAAAAAGGCCTACGTTAT
GGCATAATCCTATTCATCACCTCAGAGGTTTTCTTTTTCCTTGGGTTCTTCTGAGCTTTT
TACCATTCAAGCCTAGCACCAACCCCTGAACTTGGCGGGTGCTGACCACCAACGGGAATT
ACTACACTAGACCCATTTGAAGTCCCCCTCCTTAATACAGCAGTTCTGTTAGCATCTGGT
GTAACAGTCACATGGGCCCACCACAGCATTATAGAAGGAGAACGAAAACAGACTATTCAG
TCACTTGGGCTTACAATCATTCTAGGACTGTATTTCACCGCACTACAAGCCATAGAATAC
TATGAGGCGCCCTTCACAATCGCAGATGGGGTGTACGGATCCACATTCTTCGTAGCTACA
GGATTCCATGGACTTCATGTAATTATTGGATCAACATTCTTGGCCGTTTGCCTCCTTCGC
CAAATCCAATACCACTTTACATCTGAGCACCACTTCGGCTTCGAAGCCGCTGCCTGATAC
TGACACTTTGTCGACGTAGTCTGACTATTCCTCTACGTATCCATCTACTGATGAGGCTCA
TATCTTTCTAGTATTTAAATTAGTACAAGTGACTTCCAATCATTTAGTCTTGGTTAAACC
CCAGGGAAAGATAATGAATTTAATCACAACCATTCTTATTATTACAATAGCCCTATCCTC
AATTCTAGCAGTCGTATCATTTTGACTCCCCCAAATAAACCCTGATGCGGAAAAGCTCTC
CCCTTACGAGTGCGGATTTGACCCACTAGGGTCCGCCCGACTACCATTCTCCCTGCGATT
CTTCCTGGTCGCCATCCTCTTTCTTCTATTTGACCTAGAAATTGCCCTTCTTCTCCCCCT
TCCCTGAGGTGATCAACTTCACAACCCCACAGGAACATTCTTCTGAGCAACCACAGTTCT
TATTCTTCTAACCTTAGGACTAATCTACGAATGAACCCAAGGGGGCCTAGAATGAGCAGA
ATAAGGGAGTTAGTCCAAAAAAAGACCTCTGATTTCGGCTCAGAAAATTGTGGTTTAAGT
CCACGACCCCCTTATGACACCAGTACATTTCAGCTTCAGTTCAGCATTTATTCTAGGACT
AATAGGACTAGCATTCCACCGCACCCACCTACTTTCTGCACTTTTATGCTTAGAGGGTAT
GATACTGTCCCTATTTATCGCATTAGCCCTGTGAACACTACAATTCGAATCTACAAGCTT
CTCTACCGCCCCCATGCTTTTATTAGCTTTCTCCGCCTGCGAAGCGAGTACAGGCCTCGC
ACTTCTGGTAGCCACAGCTCGAACCCACGGGACTGATCGCCTACAAAACCTTAATCTCCT
ACAATGCTAAAAGTACTAATCCCCACAATTATACTTTTCCCCACAATCTGATTAATCTCC
CCAAAATGACTATGAACAGGTACAATCACCCATAGTCTATCAATTGCCCTTGTAAGCCTT
ACATGACTAAAGTGAACGTCCGAGACCGGCTGAGCCATATCTAATATGTACTTAGGCACA
GACCCCCTATCAACCCCTCTATTAGTACTAACATGTTGACTACTACCACTGATGATTCTA
GCCAGCCAAAACCACATTAATCCGGAGCCCGTCAACCGACAACGCCTCTATATTACCCTG
CTCGCCTCACTACAAACCTTCTTAATTATAGCATTCGGGGCTACAGAAATCATTATATTT
TATATTATATTTGAAGCCACACTTATTCCAACCCTAATCATCATTACCCGGTGAGGAAAC
CAAACTGAACGACTAAACGCGGGGACCTACTTCTTATTCTACACACTTGCAGGTTCTCTA
CCCCTCTTAGTTGCACTACTTCTACTTCAACAATCCACGGGGACCCTATCTATACTTGTA
ATCCAATACTCACAACCGCTCCTACTAAACTCCTGGGGTCATAAAATTTGATGAGCCGGC
TGTCTTATTGCATTCCTAGTAAAAATACCATTATATGGCGTCCACCTGTGACTCCCAAAA
GCACACGTAGAGGCCCCTGTTGCAGGATCCATAGTACTAGCAGCAGTACTATTAAAACTA
GGGGGCTATGGGATAATACGAATAATAATTATACTAGACCCCCTCTCAAAAGAATTAGTC
TATCCATTTATTATTTTAGCATTATGAGGAATCATCATAACAGGGTCTATTTGTTTACGA
CAAACAGATCTTAAGTCATTAATCGCCTACTCATCCGTCAGCCACATAGGACTCGTAGCA
GGGGGCATTTTAATTCAAACCCCATGAGGGTTTTCAGGGGCAATTATCCTAATAATTGCC
CACGGCTTAGTATCCTCAATACTATTCTGTTTAGCTAACACAGCATATGAACGAACCCAC
AGCCGAACCATAATTCTAGCCCGAGGACTACAACTAATTTTTCCCTTAACAGCAGTTTGA
TGATTTATTGCCAACCTAGCTAACCTGGCACTCCCCCCTCTGCCTAATCTAATAGGAGAA
CTAATAATTATCACAACCCTATTCAACTGATCCCCATGAACTATCGCGCTAACAGGAGCA
GGCACCCTAATTACAGCGGGCTACTCACTCTACATATTCTTAATATCTCAACGAGGCCCA
ACACCAAGTCACATTATGAAGCTCCAGCCCTTCCACACCCGAGAACACTTGCTAATAGCC
CTTCACCTAATCCCCGTAATCCTCCTTGTAGCAAAACCAGAACTAATGTGAGGTTGATGC
TACTAGTAAGTATAGTTTAACTAAAATATTAGATTGTGATTCTAAAGACAGGAGTTAAAA
TCCCCTTACTCACCAAGGAAGGACAGAAATCAATAAGTACTGCTAATTCTTATGCACCGC
GGTTAAAGTCCGCGGCTTCCTCACGCTTCTGAAGGATAACAGCTCATCCGTTGGTCTTAG
GAACCAAAAACTCTTGGTGCAAATCCAAGTGGAAGCTATGAACCCAACAACACTAATTAT
GTCCTCCTCACTTATTTTAGTCATCACAATCCTCATTATCCCGCTATTAACAACACTAGG
TCCTGAGCCACGCAAAATAGACTGAGCAAACACACATGTAAAAACCGCTGTCAGCACCGC
ATTTTTTATTAGCCTACTGCCATTGATAATATTTCTGGACCAAGGACTAGAAAGTGTTAC
CACAAACTGACACTGAATAAACACACATATGTTCGACACAAATATTAGCTTTAAATTCGA
CCACTACTCTCTTATTTTCACACCTATTGCTCTCTATGTCACCTGGTCTATTTTAGAGTT
TGCACTATGATATATGCACTCGGACCCTAACATGAACCGATTCTTTAAATATTTACTACT
ATTTCTAGTGGCAATAATTACCCTTGTTACTGCCAACAACATGTTTCAACTATTTATTGG
CTGAGAGGGGGTTGGAATTATATCATTCCTCCTGATTGGGTGGTGGTACGGGCGAGCAGA
CGCTAATACAGCAGCCCTGCAAGCTGTAATTTACAACCGAGTAGGTGATATTGGATTAAT
CTTGAGCATGGCGTGATTCGCAATAAATTTTAACTCCTGAGAAATTCAACAAATCTTCTT
TCTATCAAAAAATTTTGATATAACAATTCCTCTGATGGGACTTATCCTAGCAGCAACAGG
GAAGTCGGCCCAATTTGGCCTACACCCGTGGCTCCCCTCTGCCATGGAGGGCCCTACACC
AGTGTCTGCCCTACTCCACTCTAGCACCATAGTCGTAGCCGGGATCTTTTTACTAATTCG
CCTCCACCCCCTTATAGAAAACAATCAAACCGCACTGACAATTTGCCTATGCTTAGGAGC
CCTAACCACCCTATTTACAGCCACCTGTGCCCTAACCCAGAATGACATTAAGAAAATTGT
GGCTTTCTCAACATCCAGCCAATTAGGCCTAATAATAGTTACAATTGGGCTAAACCAACC
GCAACTCGCATTCCTACACATCTGCACCCACGCCTTCTTCAAAGCTATACTATTCCTGTG
CTCAGGATCAATTATTCATAGCCTTAATGACGAACAGGATATCCGCAAAATGGGGGGCCT
TAACAACCTTATACCAGCCACCTCAACCTACCTCACAATCGGCAGCCTAGCACTAACAGG
GACCCCCTTCCTTGCAGGCTTCTTTTCAAAAGATGCCATTATCGAGGCCCTAAACACCTC
ACACCTTAACGCCTGAGCCCTAATCCTTACACTTATCGCTACATCATTTACCGCAGTTTA
CAGCTTTCGAGTGGTTTTCTTTGTTACCATAGGGTCCCCACGATTCCTCCCACTATCCCC
TATTAATGAAAACAACCCACTAGTAATTAACCCTATCAAACGACTTGCCTGAGGAAGTAT
TGTTGCAGGACTTATTATTACCTCGAACTTCCTACCTTCAAAAACACCTATTATAACAAT
GCCTTTAACCCTAAAAATAGCAGCCCTTATGGTTACTATTATTGGACTGCTAGTAGCCAT
GGAACTCACAGCTCTGACTAACAAGCAAGTTAAGATTACCCCTACAATACCTTGACATAA
CTTCTCAAACATACTAGGGTACTTCCCAGCACTAGTTCACCGAATACCTCCAAAACTCAA
CCTCATCCTGGGCCAGTCAGTCGCCAATAAGCTCGACCAAACATGATTTGAAATGTCTGG
GCCAAAAGGGTTAACCTTAACCCAAATGATAATATCAAAAATTATGAGTGACATTCAACG
AGGAATAATTAAAACATACCTAACTATTTTCCTTCTAACAATAACCTTAGCTATTCTTTT
AACAGCTATCTAGACTGCACGTAGAGTCCCACGGCTTAATCCCCGAGTTAACTCCAATAC
AACAAGCAACGTCAAAAGCAAAACCCAAGCACAAATGACCAATATTGCTCCCCCGAAAGA
ATATATAACAGCTACTCCCCCAACATCCCCCCGCAACATAGAAAACTCCTTTAGCCCATC
AATTATTACCCAAGAACCCTCGTATCACCCCCCTCAAAACATCCCAGCCATTAAAATTAC
CCCTAACAAATAAATTAGTACATAACCTGCAACAGAACGACTCCCTCAAGCCTCTGGAAA
AGGCTCAGCAGCCAAAGCTGCTGAGTAAGCAAATACCACGAGCATCCCCCCTAGATAAAT
TAAAAAAAGAACTAAAGACAAAAAAGACCCCCCAGAACCAACTAAGATACCACACCCAAC
CCCCGCTGCTACCACCAAACCTAGAGCAGCAAAATAAGGAGTCGGATTGGAAGCAACAGC
AATTAAACCCACAATCAGAGCCACCAATAACATAAACATAAAATAGGTCATAATTCTTGC
TCGGATTTTAACCGAGACCAATGACTTGAAGAACCACCGTTGTAGTTCAACTACAAGAAC
AATAATGGCAAGCCTACGAAAAACCCACCCTCTAATAAAAATCGCTAACGATGCACTAG
TCGACCTACCAACACCATCTAACATTTCAGTATGATGAAACTTCGGGTCCCTTCTAGGAC
TATGTTTAATTGCACAAATTCTAACAGGGCTATTCCTAGCCATGCATTACACCTCAGACA
TTTCAACCGCATTTTCGTCAGTAGCCCACATCTGCCGAGACGTAAACTACGGCTGACTCA
TTCGTAATCTTCATGCTAATGGAGCATCATTCTTTTTCATCTGTATTTATATACACGTCG
CCCGCGGCCTATACTACGGATCATACCTTTATAAAGAGACCTGAAACATCGGGGTGGTAT
TACTTCTGCTAGTCATAATAACAGCCTTTGTCGGCTACGTTCTTCCATGAGGACAAATAT
CCTTTTGAGGGGCTACAGTAATTACAAACCTCCTCTCAGCAGTTCCCTACATAGGAGACA
CACTTGTTCAATGGATCTGAGGGGGCTTTTCAGTAGACAATGCAACACTAACGCGATTCT
TCGCATTCCACTTCTTACTCCCATTCATTATTGCCGCCGCAACTCTGCTCCACCTACTAT
TCCTCCACGAAACGGGGTCGAACAACCCCGCCGGCCTAAACTCTGATGCAGATAAAATCT
CCTTCCATCCATATTTTTCATACAAAGACCTCCTTGGATTCGTAATTATACTGCTAGCCT
TAACATCACTAGCATTATTCTCCCCAAACCTGCTAGGAGACCCAGACAATTTTACACCCG
CCAACCCAATGGTAACCCCACCACACATTAAGCCGGAGTGATATTTCCTGTTTGCCTACG
CCATCCTACGATCCATTCCAAACAAACTAGGGGGTGTTCTTGCTTTATTATTCTCCATCC
TAATCCTAATAGTAGTCCCAATCTTACACACCTCAAAACAACGAGGACTAACGTTCCGCC
CAATTACCCAATTTTTATTCTGAACACTTGTAGCAGACATGCTAATTCTAACATGAATTG
GAGGCATGCCTGTAGAACACCCCTACGTCATTATTGGCCAAGTAGCATCAGTTCTATACT
TTGCACTTTTCCTTGTGCTGGTGCCACTAGCAGGATGAGTAGAAAATAAAGCACTAAAAT
GAGCTTGCCCTAGTAGCTTAGTATTAAAGCATCGGTCTTGTAATCCGAAGATCGGAGGTT
AAATTCCCCCCTAGCGCCCAGAAAAGAGAGATTTTAACTCCCACCCCTGGCTCCCAAAGC
CAGAATTCTAAATTAAACTATCTTCTGATAGTAACATGTATGTATTAGTGCATACTATGT
ATAATATTACATAATGCATTAGTACTTATATATGTATTATCACCATTCATTTATATTAAC
CTAAAAGCAGGTACTAACGTCTAAGAAAACACAAACCAAATTATTAAAACTCAGAAATAA
TTTATTCTAACCTGGGAAATAGATTAATCCCCTAGATATGGCTCTCAGATTTTTCCTTGA
ATTACCCAGCTAAGATTTATCTTAAAATTATTAATGTAGTAAGAGACCACCAACTGGTTG
ATATAATTGCATACTATTAATGATAGAATCAGGGACACAAAATGTGGGGGTCGCACACTG
TGAACTATTCCTGGTATCTGGTTCCTATTTCAGGTACATAATATTATTTACTCCACCCTC
GGATAATTATACTGGCATCTGATTAATGGTGTAATTACATACTCCTCGTTACCCAACATG
CCGGGCGTTCTTTTATATGCATAGGGTTCTCTTTTTTAGGTTTCCTTTCACTTTGCATTT
CAGAGTGCAAGCGCAAACGATATATTTAGGTTGAACTATTCCTTGCACGAGTTGAAGTAG
GTTAATTATTAAATGACATAACTTAAGAATTACATATTAATATCTCAAGTGCATAACATC
CACGTTACTTCTTCAACTTATCCTTATATATGCCCCCTTTGGTTTTTGCGCGACAAA
CCCCCCTACCCCCTACGCTCAGGGAATCCTGTTATCCTTGTCAAACCCCGAAACCAAGGA
AGGCCCGAGAGCGTGCCAGCTAACGAGTTGAAATATGGGTTAGCCATCCGCGTTGTATAT
ATATACATGCACATTGCATTAACACATTTCACAATTACTCCCAAATTTTAGCCTAAAAT
CTTCTACTAAAAATTTTATAAATTTCTCAATGCTAAAAAATTAAACATTTACGAC
