# Supplementary material for: Four new complete mitochondrial genomes of Gobioninae fishes (Teleostei: Cyprinidae) and their phylogenetic implications
Source: PeerJ. 2024 Jan 19;12:e16632. doi: 10.7717/peerj.16632 (PMC10802160; doi:10.7717/peerj.16632)
Supplement: Supplemental Information 12 [file peerj-12-16632-s012.zip › Supplemental data/Microphysogobio. elongate/Microphysogobio. elongate.fas]

>CTXBJ
GCTAGCGTAGCTTAACACAAAGCATAACACTGAAGATGTTAAGATGGGCCCTAAGAAGCTCCGCATGCACAA
AGGCATGGTCCTGACCTTATTATCAGCTCTCGCCCAACTTACACATGCAAGTCTCCGCAGTCCCGTGAGTATGCCCTCA
ATCCCCCGCCCGGGGACAAGGAGCGGGCATCAGGCACAATTTTTAGCCCAAGACGCCTAGCCAAGCCACACCCCCAAGG
GAATTCAGCAGTGATAGACATTAAGCCATAAGTGAAAACTTGACTCAGTCAGGGCTAAGAGGGCCGGTAAAACTCGTGC
CAGCCACCGCGGTTAAACGAGAGGCCCTAGTTGATATTATTACGGCGTAAAGGGTGGTTAAGGAAGGAAACATAATAAA
GCCAAATGGCCCTTTGGCCGTCATACGCTTCTAGGTGTCCGAAGCCCAACCCCACGAAAGTAGCTTTAACAAAACCCAC
CTGACTCCACGAAAGCTGAGAAACAAACTGGGATTAGATACCCCACTATGCTCAGCCATAAACCCAGACGTCGAACTAC
AATTAGACGTCCGCCAGGGTACTACGAGCATCAGCTTGAAACCCAAAGGACCTGACGGTGCCTTAGACCCCCCTAGAGG
AGCCTGTTCTAGAACCGATAACCCCCGTTAAACCTCACCACTTCTAGCCACCCCAGCCTATATACCGCCGTCGCCAGCT
TACCCTGTGAAGGCAATAAAAGTAAGCAAAATGGGCACAACCCAGAACGTCAGGTCGAGGTGTAGCGCACGAAGCGGGA
AGAAATGGGCTACATTTTCTATCACAGAACACTACGGACATGCAACATGAAATAGTGCTTGAAGGAGGATTTAGTAGTA
AAAAGGAAGCAGAGTGTCCTTTTGAACCCGGCTCTAAGGCGCGTACACACCGCCCGTCACTCTCCCCTGTCAACACGCA
TTAAAAATACGTAATATCAAAGCACTGACAAGGGGAGGCAAGTCGTAACATGGTAAGTGTACCGGAAGGTGCACTTGGA
TTAAACCCAGGGCGTGGCTGAGTTAGTTAAGCATCTCACTTACACCGAGAAGACATCCATGCAAATTGGATCACCCTGA
GCCAAACAGCTAGCTTAATCACTAATTTTAACCCAACAATGTTCATAAAAAAACATGACCTACCCCTAAAAATTAAACC
ATTTTTTTACCTGAGTATGGGAGACAGAAAAGGTTCACCCAAAGCAATAGAAAAAGTACCGCAAGGGAAAGCTGAAAGA
GAAATGAAACAACCCATATAAGCACCAAAAAACAAAGACTAAACCTTGTACCTTTTGCATCATGATTTAGTAAGTATAC
TCAAGCAAAGAGGCCTTTAGTTTGAAACCCCGAAACCAGGTGAGCTACCCCGAGACAGCCTATATAAATTAGGGCTAAC
CCGTCTCTGTGGCAAAAGAGTGGGAAGAGCTCCGGGTAGAAGTGACAGACCTACCGAACCTGGTGATAGCTGGTTGCCT
GAGAAATGGATAGAAGTTCAGCCCCGCATACCCCAGACCAAAGCCCTACACTTAAGGTCATTTTAAGGGAAACGTACGG
GAGTTAGTTAAAGGGGGTACAGCCCCTCTAACAAAGGATACAACCTTACCAGGAGGATAAAGATCACAATATTTAAAAC
AAACTGTTTTAGTGGGCCTAAAAGCAGCCATCTAAACAGAAAGCGTTAAAGCTCAGACAGAGTAAAGTTTATTATACCG
ATAAAAAATCTTACTCCCCTAAAGATATCAGGCTATCCCATGCTCGCATGGAAGAAATTATGCTAAAATGAGTAACAAG
AAGACCTGTTCTTCTCCAAGCACAAGTGTAAACCAGATCGGACAAACCACTGGAAAATAACGAACTCAACTCAAGAGAG
TACTGTGAACAATATAAAAACCAAGAAAAACTCACAACAAATAATCGTTAACCCCACACTGGAGTGCTATTTTTAAAGG
AAAGACTAAAAGAAAGGGAAGGAACTCGGCAAACACAAGCCTCGCCTGTTTACCAAAAACATCGCCTCCTGCAACTAAA
TTTAAGTATAGGAGGTCCAGCCTGCCCAGTGACTACGGGTTCAACGGCCGCGGTATTTTGACCGTGCAAAGGTAGCGCA
ATCACTTGTCTTTTAAATAGAGACCTGTATGAATGGCTAAACGAGGGCTTAACTGTCTCCCCCTTCCAGTCAGTGAAAT
TGATCTATCCGTGCAGAAGCGGGTATAATAATACAAGACGAGAAGACCCTTTGGAGCTTAAGGTACAAAATTTAACCAC
GTTAAACAACTCAGCAAGAAGCAGGAACTTAGTGGGTATAAAATTTTACCTTCGGTTGGGGCGACCACGGAGGAAAAAC
CAGCCTCCGAGTGGAATGGGGTAATTCCCTAAAACCAAGAGAAACATCTCTAAGCCGCAGAACATCTGACCAATAATGA
TCCGGCCTCATGGCCGATCAACGAACCAAGTTACCCTAGGGATAACAGCGCAATCCTCTCCCAGAGTCCATATCGACGA
GGGGGTTTACGACCTCGATGTTGGATCAGGACATCCTAATGGTGCAGCCGCTATTAAGGGTTCGTTTGTTCAACGATTA
AAGTCCTACGTGATCTGAGTTCAGACCGGAGTAATCCAGGTCAGTTTCTATCTGTAATGCTACTTTTCCTAGTACGAAA
GGATCGGAAAAGAGGGGCCCATGCTTAAAGCACGCCCCACCCCTAATTAATGAAAACAAATAAATTAAATAAAGGGAGG
GCCAAAACCCCTGCCGCCCAAAATAAGGGCATACTGGGGTGGCAGAGCATGGTAAATTGCGAAAGGCCTAAGCCCTTTA
TACCAGAGGTTCAAATCCTCTTCCCAGTTTATGCTAAACACTTTAATAAACCACCTAATTAACCCCTTAGCCTACATCG
TACCAGTCCTATTAGCAGTAGCTTTCCTGACACTACTTGAACGAAAAGTCCTAGGATATATACAACTACGAAAAGGCCC
AAACGTAGTAGGACCTTACGGACTGCTACAGCCCATCGCCGACGGGGTAAAACTCTTTATTAAAGAGCCCGTCCGACCC
TCCACATCATCCCCCTTTTTATTTTTAGCAACCCCTATCCTTGCATTAACCCTCGCCATGACACTATGAGCGCCCATAC
CAATGCCTTATCCTATCATTGACCTAAACCTAGGAGTTCTGTTTATTTTAGCCCTCTCAAGCTTAGCAGTATATTCTAT
TCTAGGGTCAGGGTGAGCATCAAATTCAAAATATGCATTAATCGGAGCCCTTCGAGCCGTAGCTCAAACAATCTCGTAT
GAGGTAAGCCTAGGACTTATTCTCCTCTCAGTTATTATTTTCTCTGGCGGCTACACCCTCCAAACATTTAATACAACCC
AGGAAAGTATTTGACTGCTAGCCCCAGCATGACCCCTAGCAGCCATGTGATATATTTCAACCCTAGCCGAAACGAACCG
AGCACCATTTGATCTAACAGAAGGTGAATCAGAACTAGTATCTGGTTTCAATGTAGAATATGCAGGGGGACCATTTGCC
CTATTTTTCCTAGCCGAATACGCTAACATTCTCATAATAAATACCCTGTCAGCCGTACTATTCCTAGGGTCCTCTCACT
TCCCTAACATACCTGAATTAACAACAATTAGCCTTATGATTAAAGCCACATTCCTGTCAGTTGTATTTCTGTGGGTCCG
GGCCTCCTACCCTCGATTTCGGTACGACCAACTCATACACCTCGTATGGAAAAACTTCCTGCCATTAACGCTAGCACTT
GTACTATGACATGTGGCCCTACCAATTGCACTAGCAGGTCTCCCCCCACAACTATAGTTTAGGAACTGTGCCCGAATGC
CCAGGGACCACTTTGATAGAGTGGCTTATGGGGGCTAAAATCCCCTCGGTTCTTAGAAAGAAGGGGGTCGAACCCATGC
CCAAGAGATCAAAACTCTTAGTGCTTCCTCTACACCACTTTCTAAGATGGGGTCAGCTAATAAAGCTTTCGGGCCCATA
CCCCGAACATGACGGTTAGAGTCCCTCCTCCATCAATGAATCCCTACGTACTAATAATTCTATTATCCAGCCTGGGGTT
AGGTACCACCCTAACTTTTGCTAGCTCCCACTGGCTATTAGCTTGAATAGGACTAGAAATTAATACCTTGGCAATTGTC
CCACTAATGGCGCAGCATCACCACCCACGAGCGGTAGAAGCTACCACAAAATATTTCTTAACCCAAGCGACAGCAGCAG
CAATAATCCTGTTTGCAAGTACAACAAATGCATGAATCACGGGAGAGTGAGACATAAACAATATGTCAAGCCCTATTGC
CAGCACTATGGTTATTACCGCCTTAGCACTTAAAATTGGACTTGCCCCAATACACTTCTGAATACCAGAAGTCCTACAA
GGGTTGGACCTACTGACAGGCCTAATCCTATCAACTTGACAAAAGCTAGCGCCCCTGGCCCTTATTATCCAAACATCTC
AAACCATCGACCCCCTTCTACTAACCTCTTTAGGACTTATGTCCACACTGGTGGGGGGATGAGGCGGATTAAACCAAAC
TCAGCTGCGGAAGATTTTGGCCTACTCCTCTATTGCCCACATGGGGTGAATAATTATTGTTTTACAATATGCCCCTCAA
CTTACACTACTTGCACTAGGGACCTACATCTTCATAACCTCCGCAGCATTTCTAACACTCAAGATTTCCTCAGCCACAA
AAATTAATACCCTTGCAATAACCTGATCAAATAACCCAATCCTGACAGCAACCACCGCTCTTGTCTTATTATCATTAGG
CGGGCTACCACCACTAACAGGGTTCATGCCAAAATGACTAATTCTTCAAGAATTGACAAAACAGGATCTCCCAGCCACC
GCCACAGTCATAGCCCTAGCAGCCCTACTTAGCCTTTATTTCTACCTTCGATTATGCTATGCAATAACACTAACAATTT
CCCCAAACATAACCAACTCAACTACACCCTGACGGATAAAAACAACCCAGACCTCTCTGCCTCTTACTATTTCAACCAC
GATTGCACTAGGTCTTCTACCTGTAACTCCGGCCATTCTAATACTGGTCACTTAAGGGACTTAGGATAACATCAGACCA
AGAGCCTTCAAAGCTCTAAGCAGAAGTGAAAATCTTCTAGTCCCTGGATAAGACCTACAAGAGTCTATCTTGCATTTTA
TGATTGCAAATCAAATGTTTTTATTAAACTAAGGCCTTACTAGATGGGAAGGCCTCGATCCTACAAACTCTTAGTTAAC
AGCTAAGCGCTCAAGCCAGCGAGCATCCACCTACTTTTCCCGCCGTTGGCCTAAAAGGCGGGAAAAGCCCCGGCAGAGT
ATTACTCTACGTCTCTGGATTTGCAATCCAACGTGTTTCTTCACCACGGGGCTGATGATAGGAAGAGGACTTAAACCTC
TGTCTTCGGGGCTACAACCCACCGCCTAATACTCGGCTACCCTACCTGTGGCAATTACGCGCTGATTCTTTTCTACAAA
CCACAAAGACATTGGTACCCTTTATCTTGTATTTGGTGCCTGAGCTGGAATAGTGGGGACTGCTTTAAGCCTTCTTATT
CGAGCCGAGCTTAGTCAACCCGGATCACTTCTAGGCGATGACCAAATTTATAATGTTATCGTTACTGCCCACGCCTTTG
TAATAATTTTCTTTATAGTAATACCAATTCTCATTGGTGGGTTTGGAAACTGACTAGTGCCATTAATGATTGGAGCACC
TGACATGGCATTCCCACGAATAAATAACATAAGCTTCTGACTTCTCCCCCCATCATTCCTTCTGCTACTGGCCTCCTCT
GGTGTTGAGGCCGGGGCGGGGACAGGGTGAACAGTTTACCCACCACTTGCAGGTAATCTTGCTCACGCAGGAGCATCCG
TAGACCTCACAATTTTCTCACTTCACTTAGCAGGTGTCTCATCAATTCTGGGGGCAATTAATTTTATTACTACTACTAT
TAATATGAAACCTCCAGCCATCTCCCAGTACCAAACGCCTTTATTCGTGTGAGCTGTACTAGTGACAGCTGTACTCCTG
CTTCTCTCACTTCCAGTCCTAGCCGCCGGAATTACTATACTTCTCACAGATCGAAATCTTAACACCACATTCTTCGACC
CAGCAGGAGGGGGAGACCCAATCCTGTACCAACACCTGTTCTGATTCTTCGGCCACCCCGAAGTATACATTCTTATTTT
ACCCGGATTTGGCATCATTTCGCACGTCGTAGCCTACTACGCTGGCAAAAAAGAACCATTCGGGTACATAGGAATGGTT
TGAGCTATGATAGCTATCGGCCTCCTTGGTTTTATTGTCTGAGCCCACCACATGTTTACTGTCGGAATAGATGTAGACA
CCCGTGCTTACTTCACATCTGCAACAATAATTATTGCCATCCCAACCGGTGTAAAAGTATTCAGCTGGCTCGCCACATT
GCACGGCGGCTCTATTAAATGAGAGACACCCATGCTATGAGCCCTGGGGTTCATTTTCCTTTTTACGGTAGGGGGACTA
ACAGGAATTGTGTTAGCTAACTCATCGCTAGATATTGTACTTCACGACACATACTATGTAGTTGCACATTTCCACTATG
TACTGTCAATAGGTGCCGTATTTGCCATTATAGCAGCCTTTGTCCACTGATTCCCGCTATTTTCAGGGTACACCCTAAA
TGACACCTGAACAAAAATCCACTTTGGTGTAATATTTATTGGTGTAAACCTAACATTCTTCCCCCAACACTTCCTAGGC
CTAGCCGGAATGCCACGACGATATTCTGACTACCCCGACGCCTACGCCCTGTGAAATACAGTGTCATCTATCGGGTCCC
TTATCTCCCTGGTCGCAGTAATTATATTCCTATTTATCCTCTGAGAAGCCTTTGCTGCCAAACGGGAAGTCTCCTCAGT
AGAACTAACCATAACAAACGTAGAATGACTTCACGGCTGCCCTCCACCATACCACACATTTGAAGAGCCAGCATTTGTC
CGAGTTCAATCAAACTAACGAGAAAGGGAGGAATTGAACCCCCATGTACTGGTTTCAAGCCAGTCACATAACCACTCTG
TCACTTTCTTCTAAAGACATTAGTAAAATGCAAATTACACCACCTTGTCAAGGTGGTATTACAGGTTAAATCCCTGTAT
GTCTTAAGCCCCAGGCTTAATGGCACATCCCACACAACTAGGATTCCAAGACGCGGCATCACCCGTTATAGAAGAACTT
CTCCACTTCCACGACCACGCCCTAATAATTGTGTTTTTAATTAGCACTTTAGTGTTATACATTATTATTGCAATAGTTT
CCACTAAACTTACCAATAAATATATCCTGGACTCCCAAGAAATCGAAATTGTTTGAACCGTTTTACCAGCTGTAATCCT
AGTTTTGATTGCTCTGCCATCCCTTCGAATTCTATACCTTATAGACGAAATTAATGACCCCCACCTAACAATTAAAGCC
ATAGGACACCAGTGATACTGAAGCTACGAATATACAGACTATGAAGACCTGGGCTTTGACTCCTATATAATCCCAACTC
AAGACCTCACACCAGGCCAATTTCGACTACTAGAAACGGACCACCGAATAGTAGTTCCAATAGAATCACCGATTCGTGT
GTTAGTATCTGCTGAAGATGTGCTTCACTCTTGGGCCGTACCATCTCTCGGTGTAAAAATGGACGCAGTACCCGGACGA
CTAAATCAAACTGCCTTCATTGCCTCACGACCGGGGGTATTCTATGGGCAATGCTCTGAAATCTGTGGGGCCAATCACA
GCTTTATACCAATCGTAGTTGAAGCCGTTCCACTAGAACACTTTGAAAGCTGATCCTCACTAATACTAGAAGACGCCTC
ACTAGAAAGCTAATTATTGGACAAAGCGTTGGCCTTTTAAGCCAAAGTTTGGTGACTACCGACCACCTCTAGTGAAATG
CCCCAGTTAAACCCTAACCCCTGATTCGCCATTCTAGTATTTTCATGAATCATTTTTCTCACCATTATCCCGACTAAAA
TCCTAAATCATACAACACCCAACGAACCCGCCCCAATAAGCGAAGAAAAACACAAAACTGAGCCTTGAGACTGACCATG
ATAATGAGCTTTTTTGACCAATTTGCAAGCCCCTCCCTCCTAGGTATCCCCCTTATTGCCATTGCAATCGCACTGCCAT
GAATCTTATTCCCAACCCCCCCATCTCGATGGCTAAACAATCGACTTATTACCCTTCAAACATGATTCATTAACCGTTT
CACCAATCAACTTCTACTGCCTCTAAATGTAGGGGGACATAAGTGAGCCCTATTATTTGCCTCCTTAATAGTGTTCCTT
ATTACTATTAACATGCTTGGCCTTCTCCCATATACCTTTACACCTACTACCCAATTATCATTAAACATGGGATTTGCCG
TGCCATTGTGACTTGCTACAGTAATTATTGGCATGCGTAATCAACCAACAGTAGCCCTTGGTCATCTTCTACCAGAAGG
AACCCCAGTTCCACTAATTCCAGTACTAATTATTATCGAAACAATTAGCCTATTCATTCGACCCCTAGCCCTTGGAGTG
CGACTTACAGCAAATTTAACTGCAGGTCACCTACTAATTCAACTTATCGCCACAGCAGTATTTGTACTACTACCTATAA
TACCAACAGTAGCAATTCTAACAGCCGCTGTCCTGTTCCTCCTCACACTTCTAGAAGTTGCAGTTGCAATAATCCAAGC
CTATGTGTTTGTGCTTCTACTAAGCCTCTATTTACAAGAAAACGTTTAATGGCACACCAAGCACATGCATTTCATATGG
TTGATCCTAGCCCATGACCACTAACCGGAGCCGTAGGCGCCCTATTAATAACATCCGGCCTAGCAATCTGGTTTCACTT
CCACTCAACAACACTAATAACCCTTGGACTAATTCTTCTACTTCTTACAATATTCCAATGATGGCGTGATATCATCCGG
GAAGGAACCTTCCAAGGACACCACACGCCACCAGTACAAAAAGGCCTACGTTATGGCATAATTCTATTTATCACCTCAG
AAGTTTTCTTTTTCCTTGGGTTTTTCTGAGCTTTTTATCACTCAAGCCTGGCCCCGACCCCTGAGCTTGGAGGATGCTG
ACCACCAACAGGAATTACTACACTAGATCCATTTGAAGTTCCCCTCCTTAATACAGCAGTTCTGCTAGCATCTGGTGTA
ACAGTCACATGGGCCCATCACAGCATCATAGAAGGAGAACGAAAACAGGCTATTCAATCCCTTGGACTTACAATTCTTC
TAGGACTATACTTCACCGCGCTACAAGCCATAGAATACTATGAAGCCCCCTTCACAATCGCAGACGGGGTATACGGATC
CACATTCTTCGTAGCCACAGGATTCCACGGACTTCATGTAATTATTGGTTCAACCTTCTTGGCCGTTTGCCTTCTTCGC
CAAATCCAATATCACTTCACATCTGAACACCACTTCGGCTTCGAAGCCGCTGCTTGATACTGACATTTTGTCGACGTAG
TCTGACTATTCCTTTACGTATCCATCTACTGATGAGGCTCATATCTTTCTAGTATTTAAATTAGTACAAGTGACTTCCA
ATCATTTAGTCTTGGTTAAACCCCAGGGAAAGATAATGAATTTAATCACAACTATTCTTATTATTACAATAGCCCTATC
CTCAATTCTAGCAGTCGTATCATTTTGACTCCCCCAGATAAACCCAGATGCAGAAAAACTTTCCCCCTACGAATGCGGA
TTCGACCCACTAGGATCAGCCCGATTACCCTTCTCTCTGCGATTTTTCCTAGTCGCCATCCTATTTCTTCTATTTGATT
TAGAAATTGCCCTTCTTCTCCCCCTTCCTTGAGGTGACCAACTTCACAACCCCACAGGAACATTCTTTTGAGCAACTAC
AGTTCTTATTCTTCTGACCTTAGGGTTAATTTACGAATGAACCCAGGGGGGCCTAGAATGAGCAGAATAAGGGAGTTAG
TCCAAAAAAGACCTCTGATTTCGGCTCAGAAAATTATGGTTTAAGTCCATGACCCCCTTATGACACCAGTACATTTCAG
CTTCAGTTCAGCATTTATTCTAGGACTAATAGGACTAGCATTCCACCGCACCCACCTACTCTCCGCACTTCTATGCTTA
GAAGGTATAATACTATCCCTATTTATTGCACTGGCCCTATGAACGCTACAATTCGAATCTACAAGTTTTTCTACGGCTC
CTATGCTTTTACTAGCCTTCTCCGCCTGCGAAGCAAGTACGGGCCTCGCACTCCTAGTAGCCACAGCTCGAACCCACGG
GACTGATCGCCTACAAAACCTTAATCTCCTACAATGCTAAAAGTACTAATCCCCACAATTATACTATTCCCAACAATCT
GATTGATCTCCCCAAAATGATTATGAACAGGGACAATTACCCACAGCCTATTAATTGCTCTTGTAAGTCTTACATGACT
AAAATGAACATCCGAAACCGGCTGAACTATATCTAATATATATTTAGGTACAGACCCCCTATCAACACCCCTATTAGTA
TTAACATGTTGACTGTTACCATTAATAATTCTAGCCAGTCAAAATCACATTAACCCAGAACCCATTAACCGACAACGCC
TGTACATCACCCTGCTCGCCTCACTACAAACCTTCTTAATTATAGCATTCGGGGCCACAGAAATCATTATATTTTATAT
CATATTTGAAGCCACACTAATTCCAACCCTAATTATCATCACCCGATGAGGAAACCAGACTGAGCGATTAAATGCAGGG
ACCTACTTTTTATTTTATACACTGGCAGGCTCTCTACCACTCCTAGTTGCACTACTCCTGCTTCAACAATCCACTGGAA
CCCTATCTATACTCGTAATTCAATACTCCCAACCACTTATACTACATTCCTGAGGTCATAAAATTTGATGAGCCAGCTG
TCTTATTGCATTTCTAGTAAAAATACCACTGTATGGCGTTCACCTATGGCTCCCAAAGGCGCACGTAGAAGCCCCTGTT
GCAGGATCTATGGTGCTAGCAGCAGTCTTATTAAAATTAGGGGGATACGGAATAATACGGATAATAATTATACTAGACC
CCCTCTCAAAAGAGTTAGTCTACCCATTTATTATTTTAGCACTCTGAGGAATTATTATAACAGGGTCTATTTGTCTACG
ACAGACAGATCTTAAGTCACTAATCGCCTACTCATCCGTCAGCCATATGGGCCTTGTAGCAGGGGGCATTCTAATTCAA
ACCCCGTGGGGATTTTCAGGGGCAATTATTCTAATAATTGCCCACGGCCTAGTATCTTCGATATTGTTCTGCTTAGCTA
ACACAGCATACGAACGGACCCACAGCCGAACTATAATTTTAGCCCGAGGACTACAACTGATTTTCCCCCTGACAGCAGT
TTGATGATTCATTGCTAACCTGGCCAACCTAGCACTCCCCCCTCTACCCAACCTGATAGGAGAACTAATAATTATCACA
ACCCTATTTAACTGATCCCCATGAACTATTGCCCTGACAGGGGCAGGCACTCTGATTACAGCGGGCTACTCACTATACA
TGTTCTTAATATCTCAACGAGGCCCAACACCAAGTCACATTATAAAACTTCAACCCTTCCACACCCGAGAACACTTACT
AATAGCCCTTCACCTAATCCCCGTAATTCTTCTTGTGGCAAAACCAGAACTAATGTGAGGTTGATGCTACTAGTAAGTA
TAGTTTAACTAAAATATTAGATTGTGATTCTAAAGACAGGAGTTAAAATCCCCTTACTCACCAAGGAAGGACAGAAATC
AATAAGTACTGCTAATCCTTATGCACCGCGGTTAAAGTCCGCGGCTTCCTCACGCTTCTGAAGGATAACAGCTCATCCG
TTGGTCTTAGGAACCAAAAACTCTTGGTGCAAATCCAAGTGGAAGCTATGAACCCAACAACACTAATTATGTCCTCCTC
ACTTATTTTAGTCATCACAATCCTCATTATCCCGCTATTAACAACACTAAGTCCTGAGCCACGCAAAATAGACTGAGCA
AACACACATGTAAAAACCGCTGTCAGCACCGCATTTTTTATTAGCCTACTGCCATTGATAATATTTCTGGACCAAGGAC
TAGAAAGTGTTACCACAAACTGACACTGAATAAATACACACATATTTGACACGAATATTAGCTTTAAATTCGACCACTA
CTCTCTTATTTTCACACCCATTGCTCTCTACGTCACCTGATCTATTTTAGAGTTTGCATTGTGATATATACACTCGGAC
CCTAACATRAACCGATTCTTTAAATATTTACTGCTATTTCTAGTAGCAATAATCACACTTGTTACTGCCAACAACATAT
TTCAACTATTTATTGGCTGAGAGGGGGTTGGAATTATGTCCTTTCTACTGATTGGGTGGTGATACGGACGGGCAGACGC
TAATACAGCAGCCCTCCAAGCTGTAATCTACAACCGCGTAGGCGATATCGGACTAATCTTAAGCATAGCATGGTTTGCA
ATAAATCTTAATTCTTGAGAAATCCAACAAATCTTCTTTCTATCAAAGAATTTTGATATAACAATCCCTCTAATGGGAC
TTATCCTAGCAGCAACCGGGAAGTCGGCCCAATTTGGCCTACACCCCTGGCTCCCATCTGCCATGGAGGGCCCCACACC
AGTATCTGCCCTACTCCATTCTAGCACCATGGTTGTGGCTGGGATCTTTTTATTAATCCGTCTCCACCCCCTTATAGAA
AATAATCAAACTGCACTGACAATTTGCCTATGCCTAGGAGCCCTCACCACCCTATTTACAGCCACCTGCGCCCTAACCC
AAAATGATATTAAAAAAATTGTAGCTTTCTCAACATCCAGCCAATTAGGCCTAATAATAGTCACAATTGGCCTAAACCA
GCCACAACTGGCATTCCTTCACATCTGTACCCACGCCTTCTTCAAAGCTATACTATTCTTGTGCTCAGGATCAATTATC
CACAGCCTTAATGACGAACAAGACATCCGCAAAATAGGGGGCCTTCACAATCTCATGCCGGCCACTTCAACCTATCTCA
CAATTGGCAGCCTAGCATTAACAGGCACCCCCTTCCTTGCAGGCTTCTTTTCTAAAGATGCCATTATTGAAGCCCTCAA
CACCTCACACCTTAACGCCTGAGCCCTAACCCTTACACTTATTGCTACATCATTCACCGCAGTTTATAGCTTCCGAGTTGTTTTCTTTGTTACCATAGGATCCCCCCGATTCCTCCCACTATCCCCCATTAATGAAAACAACCCGTTAGTAATTAACCCTATCAAACGACTTGCCTGGGGAAGTATTATTGCAGGACTTATTATTACCTCCAACTTCCTACCTTCAAAAACACCTATTATAACAATACCTTTGGCCCTAAAAATAGCGGCCCTCACAGTTACAATTATTGGACTGCTAGTAGCCATAGAACTTACTGCCCTAACTAATAAGCAAATTAAAACCACCCCTACAATATCCTTACATAACTTCTCAAATATGTTAGGATATTTCCCAGCACTAATTCACCGAATACCCCCAAAACTCAACCTCATCCTGGGCCAATCAGTCGCCAATAAACTTGACCAAACATGATTTGAAATATCTGGGCCAAAAGGGCTAACCTTAGCCCAGATGATAATATCAAAAATTATAAGCGACATTCAACGAGGAATAATTAAAACATATCTAACCATTTTCCTTCTAACAATAACCTTAGCCATTCTTTTAACAATTATCTAGACTGCACGGAGAGTTCCACGGCTTAACCCCCGAGTTAGCTCTAACACAACAAGCAGAGTCAGAAGCAGAACCCAGGCACAAATGACTAACATTGTCCCCCCAAAGGAGTATATAACAGCTACCCCCCCAACATCCCCCCGCAATATAGAAAACTCCTTTAACCCATCAATTATTACCCATGAGCCCTCATATCACCCCCCCAAAAAGATCCCGGCCATTAAGACTACCCCTAACAAATAAATTAACACATAGCCTGCAACAGAACGACTCCCCCAGGCCTCTGGAAAAGGCTCAGCAGCCAAAGCTGCCGAATAAGCAAATACTACCAGCATCCCGCCTAGATAGATTAAAAAAAGAACTAAAGACAAAAAAGACCCCCCAGAGCCAACTAAAATACCGCACCCAACCCCCGCTGCTACCACTAAACCTAAAGCAGCAAAATAAGGCGTTGGATTAGAAGCAACAGCAATTAAACCCACAATCAGAGCCACCAATAACATAAACATAAAATAGGTCATAATTCTTGCTCGGATTTTAACCGAGACCAATGACTTGAAGAACCACCGTTGTAGTTCAACTACAAGAACAATAATGGCAAGCCTACGAAAAACCCACCCTCTAATAAAAATCGCTAACGACGCACTAGTTGACCTACCAACCCCATCTAATATCTCGGTATGATGAAACTTCGGGTCCCTCTTAGGACTATGTTTAATCACACAAATTCTAACAGGGCTATTCCTAGCCATGCATTACACCTCAGACATTTCAACCGCATTTTCATCAGTCGCTCACATCTGCCGAGACGTAAACTACGGCTGACTTATTCGTAATCTTCATGCTAACGGAGCATCATTCTTTTTCATCTGTATTTATATACACGTTGCCCGAGGCCTATACTACGGATCGTATCTCTATAAGGAAACCTGAAATATCGGTGTAGTGCTACTCCTATTAGTCATAATAACAGCCTTTGTCGGCTACGTCCTTCCATGAGGACAAATATCTTTCTGGGGGGCTACAGTAATCACAAATCTCCTTTCAGCAGTCCCCTATATAGGAGACACACTTGTTCAGTGAATCTGAGGGGGCTTTTCGGTAGACAATGCAACACTAACACGATTCTTTGCATTCCACTTCTTATTACCATTTATTATTGCCGCCGCAACGCTGCTACACCTGCTATTCCTCCACGAAACAGGATCAAACAACCCCGCCGGCCTAAATTCTGACGCCGATAAAATCTCCTTCCACCCCTATTTTTCATACAAAGACCTCCTTGGGTTTGTTATCATACTGCTAGCCCTAACATCACTGGCGCTATTCTCCCCAAACCTGCTAGGAGACCCAGACAATTTTACACCAGCCAACCCAATGGTAACCCCACCTCATATTAAGCCCGAGTGATATTTCCTATTTGCTTACGCCATCCTACGATCTATTCCAAATAAATTAGGAGGTGTTCTTGCCCTATTATTCTCTATTCTGATCCTAATAGTGGTCCCAATCCTGCACACTTCAAAACAACGAGGACTCACATTTCGCCCAATCACCCAATTTTTATTCTGAACACTTGTGGCAGACATACTAATTCTAACATGAATTGGAGGCATGCCTGTAGAGCATCCATATGTCATTATTGGCCAAGTAGCATCAATTCTGTACTTTGCACTTTTCCTTGTGTTAGTCCCACTAGCAGGATGAGTAGAAAATAAAGCACTAAAATGAGCTTGCCCTAGTAGCTTAGTCTTAAAGCATCGGTCTTGTAATCCGAAGATCGGAGGTTAAATTCCCCCTAGCGCCCAGAAAAGAGAGATTTTAACTCCCACCCCTGGCTCCCAAAGCCAGAATTCTAAATTAAACTATCTTCTGATAGTAACATGTATGTATTAGTACATATATGTATAATATTACATAATGTATTAGTACATACATATGTATTATCACCATTCATTTATTTTAACCTTAAAGCAAGTACTAACGTCTAAGAAAATCATAAACCAAATTATTAAAACTCAGAAATAATTTATTTTAACCCGGGAAATAGATTAATCCCTTAAACGTGGCACTCAAATTTTTCCTTGAATTACCCAGCTAAGGTTTATCTTAAAATTATTAATGTAGTAAGAGACCACCAACTGGTTGATATAAATGCATACTATTAATGATAGAATCAGGGACACAAAATGTGGGGGTCGCACACTGTGAACTATTCCTGGTATCTGGTTCCTATTTCAGGTACATAATATTATTTACTCCACCCTCGGATAATTATACTGGCATCTGATTAATGGTGTAATTACATACTCCTCGTTACCCAACATGCCGGGCGTTCTTTTATATGCATAGGGTTCTCTTTTTTAGGTTTCCTTTCACTTTGCATTTCAGAGTGCAAGCGCAATTAACATATTAGGGTTGTACTATTCCTTGCACGAGTTGAAGTAGGTTAATTATTAAACGACATAACTTAAGAATTACATATTAATATCTCAAGTGCATAACATATACATTACTTCTTCAACTTATCCTTATATATGCCCCCCTTTTGGTTTTTGCGCGACAAACCCCCCTACCCCCTACGCTCAGCGAATCCTGCTATCCTTGTCAAACCCCGAAACCAAGGAAGGCCCGAGAGCGTGCCAGCTAACGAGTTGAAATATGAGTTAGCCATCCGCGTTGTATATATATACATGCACATTGCATTAATACACTACACAAATACCCCCAAATTTTAGCCTAAAAACTTCTACTAAAAATTTTATGAGTTTCTCAATGCTAAAAAATGAAACATTTACAAC
