# Supplementary material for: Four new complete mitochondrial genomes of Gobioninae fishes (Teleostei: Cyprinidae) and their phylogenetic implications
Source: PeerJ. 2024 Jan 19;12:e16632. doi: 10.7717/peerj.16632 (PMC10802160; doi:10.7717/peerj.16632)
Supplement: Supplemental Information 12 [file peerj-12-16632-s012.zip › Supplemental data/Rhinogobio nasutus/Rhinogobio nasutus.fas]

>DBWJ
GCTAGCGTAGCTTAATACAAAGCATAACACTGAAGATGTTAAGATGGGCCCTGAGAAGCT
CCGCATGCACAAAGGCATGGTCCCAACCTTACTGTTAGCTCTAACCCAACTTACACATGC
AAGTCTCCGCAGCCCCGTGAGTATGCCCTCAATCCCCCACCCGGGGACAAGGAGCGGGCA
TCAGGCACAAACCTTTAGCCCAAGACGCCTAGCCAAGCCACACCCCCAAGGGAATTCAGC
AGTGATAAACATTGAGCCATAAGTGAAAACTTGACTCAGTCAAGGTTAAGAGGGCCGGTA
AAACTCGTGCCAGCCACCGCGGTTAAACGAGAGGCCCTAGTTAATAGAATTACGGCGTAA
AGGGTGGTTAAGGAAAGCAGTTAATTAAAGCCAAATGGCCCTTTGGCCGTCATACGCTTC
TAGGTGTCCGAAGTCCAACCACACGAAAGTAGCTTTAACAAAACCCACCTGACCCCACGA
AAACTGAGAAACAAACTGGGATTAGATACCCCACTATGCTCAGCCATAAACCTAGACGTT
CAACTACAATTAAACGTCCGCCAGGGTACTACGAGCATCAGCTTGAAACCCAAAGGACCT
GACGGTGCCTTAGACCCCCCTAGAGGAGCCTGTTCTAGAACCGATAACCCCCGTTAAACC
TCACCACTTCTAGCCGTCCCAGCCTATATACCGCCGTCGCCAGCTTACCCTGTGAAGGCA
ATAAAAGTAAGCAAAATGGGCACAACCCAAAACGTCAGGTCGAGGTGTAGCGTACGAAGT
GGGAAGAAATGGGCTACATTTTCTATACATAGAACACTACGAATATGCAACATGAAATAG
TGCTTGAAGGAGGATTTAGTAGTAAAAAGGAAGCAGAGTGTCCTTTTGAACCCGGCTCTA
AGACGCGTACACACCGCCCGTCACTCTCCCCTGTCAAAACGCAATAAACATACATAATAT
CAAAGCACTGACAAGGGGAGGCAAGTCGTAACATGGTAAGTGTACCGGAAGGTGCACTTG
GATTAAACCCAGGGCGTGGCTGAGTTAGTTAAGCATCTCACTTACACCGAGAAGACATCC
ATGCAAATTGGATCACCCTGAGCCAAATAGCTAGCTTAACCACTAAATGCTAACCCAACA
ATGTTTATAATAAAACATAATTTAACACAAAAAACTAAACCATTTTTTTACCTGAGTATG
GGAGACAGAAAAGGTTCAACCCAAAAGCCATAGAAAAAGTACCGCAAGGGAAAGCTGAAA
GAGAAATGAAACAACCCATATAAGCACTAAAAAACAAAGATTAAACCTTGTACCTTTTGC
ATCATGATTTAGCCAGTACCCCCAAGCAAAGAGACCTTTAGTTTGAAACCCCGAAACCAG
GTGAGCTACCCCGAGACAGCCTATATAACTTAGGGCTAACCCGTCTCTGTGGCAAAAGAG
TGGGAAGAGCTCCGGGTAGAAGTGACAGACCTACCGAACCTGGTGATAGCTGGTTGCCTG
AGAAATGGATAGAAGTTCAGCCCCGTATGCCCCAAACCAAAAAATACCAATTAAGATACA
GGGAAATGTACGAGAGTTAGTTAAAGGGGGTACAGCCCCTCTAACAAAGGACACAACCTT
TACAGGAGGATAAAGATCACAATACACAAAACATTACTGTTCTAGTGGGCCTAAAAGCAG
CCATCTAAACAGAAAGCGTTAAAGCTCAGACAGAAAAAAGTTTATTATACTGATAAAATA
TCTTACTCCCCTAAAAATATCAGGCTATCCCATGCCCCCATGGAAGAAATTATGCTAAAA
TGAGTAACAAGAAGACTTGCTCTTCTCCAAGCACAAGTGTAAACCAGATCGGACAAACCA
CTGGAAATTAACGAACCCAACCCAAGAGAGTAATGTGAATAATAAAAAAACCAAGAAAAC
CCCACAACCCACCTAATCGTTAACCCCACACTGGAGTGCTACCTATTAAAGGAAAGACTA
AAAGAAAGGGAAGGAACTCGGCAAACACAAGCCTCGCCTGTTTACCAAAAACATCGCCTC
CTGCAACTAAATTAAGTATAGGAGGTCCAGCCTGCCCAGTGACTACGGGTTCAACGGCCG
CGGTATTTTGACCGTGCAAAGGTAGCGCAATCACTTGTCTTTTAAATAGAGACCTGTATG
AATGGCTAAACGAGGGCTTAACTGTCTCCCCCTTCCAGTCAGTGAAATTGATCTATCCGT
GCAGAAGCGGGTATAAATATACAAGACGAGAAGACCCTTTGGAGCTTAAGGTACAAAATT
CAACCACGTCAAGCAACTCAACAAGAAGCAAGAACTTAATGGATTATGAAATTTTACCTT
CGGTTGGGGCGACCGCGGAGGAAAACCAAGCCTCCGAGTGGAATGGGCTAAACCCCTAAA
ACTAAGAGATACATCTCTAAGCCGCAGAACATCTGACCAAAAATGATCCGGCCACACAGC
CGATCAACGAACCAAGTTACCCTAGGGATAACAGCGCAATCCTCTCCCAGAGTCCATATC
GACGAGAGGGTTTACGACCTCGATGTTGGATCAGGACATCCTAATGGTGCAGCCGCTATT
AAGGGTTCGTTTGTTCAACGATTAAAGTCCTACGTGATCTGAGTTCAGACCGGAGTAATC
CAGGTCAGTTTCTATCTGTAACGCTACTTTTCCTAGTACGAAAGGATCGGAAAAGAGGGG
CCCATACTTAAAGCACGCCCCACCCCTAATTAATGAAAACAAATAAATTAAATAAAGGGA
GGGCCAAAACCCCTGCCGCCCAAAATAAGGGCATACTGGGGTGGCAGAGCATGGTAAATT
GCGAAAGGCCTAAGCCCTTTAAACCAGAGGTTCAAATCCTCTTCCCAGTTTATGCTAAAC
ACTTTAATGAGCCACTTAATTAATCCCCTAGCCTATATTGTACCAGTCTTACTAGCAGTA
GCCTTCCTAACCCTAATTGAACGAAAAGTCCTAGGGTATATGCAACTACGAAAAGGGCCC
AATGTAGTAGGACCTTACGGACTATTACAGCCCATCGCTGACGGCATTAAACTATTTATT
AAAGAACCCGTCCGCCCCTCTACATCGTCCCCCTTTTTATTTCTAGCAACCCCCATCCTT
GCACTAACTCTAGCCATGACACTATGAGCACCAATGCCTATACCATACCCAGTAATTGAC
CTCAACCTCGGAGTCCTATTTATTCTAGCCCTATCAAGCCTTGCAGTTTATTCAATTTTA
GGGTCAGGATGAGCATCAAACTCAAAATATGCCCTAATTGGAGCCCTACGGGCTGTAGCC
CAAACAATCTCTTATGAAGTAAGCCTAGGACTTATTTTACTATCAGTAATCATTTTTTCA
GGGGGCTATACCCTCCAAACATTTAATACAGCTCAAGAAAGCATTTGATTATTAGCCCCC
GCATGACCTCTCGCCGCAATATGATATATTTCAACCCTGGCCGAAACAAACCGGGCACCC
TTTGATCTAACAGAAGGAGAGTCAGAACTAGTATCAGGTTTTAATGTAGAATATGCTGGA
GGCCCCTTTGCCCTATTTTTTCTAGCCGAATACGCAAATATTTTACTAATAAATACCCTG
TCAGCTGTCCTATTTTTAGGTACAACCCATTTCCCAAACATACCCGAACTAACAACAATT
AGCCTCATAACTAAAGCTGCACTGTTATCAATTATGTTTCTGTGAGTGCGAGCCTCCTAC
CCACGATTCCGTTACGACCAACTCATGCACTTAGTGTGAAAAAACTTCCTCCCCCTAACA
CTAGCCCTCGTGCTATGACACATCGCTCTGCCAATTGCACTAGCAGGCCTCCCCCCACAA
CTATAACCCAGGAACTGTGCCCGAACGCCTAGGGACCACTTTGATAGAGTGGCTTATAGG
GGTTAAAATCCCCTCAGTTCTTAGAAAGAAGGGGGTTGAACCCATGCCCAAGAGATCAAA
ACTCTTAGTGCTTCCTTTACACCACTTTCTAAGATGGGGTCAGCTAATTAAGCTTTCGGG
CCCATACCCCGAACATGACGGTTAAAGTCCCTCCTCCATCAATGAACCCATACGTACTTA
TAATTTTATTATCCAGCCTAGGACTGGGAACTACCCTAACCTTCGCCAGCTCCCACTGAC
TTTTAGCTTGAATAGGACTAGAAATCAACACCCTAGCAATTGTCCCACTAATAGCACAAC
ACCACCACCCCCGAGCAGTAGAAGCCACCACAAAATATTTTTTAACCCAAGCCACTGCAG
CAGCAATAATCCTATTTGCAAGCACAACAAATGCCTGAATTACAGGAGAGTGAGATATAA
ATAATATGTCAAGCCCCCTCGCCAGTACAATAGTAATAACTGCTTTAGCACTTAAAATTG
GACTAGCACCAATACACTTCTGAATACCAGAAGTGCTACAAGGACTAGACCTTTTAACAG
GGTTAATTTTATCAACCTGACAAAAACTTGCCCCACTTGCCCTTATTATCCAAACATCTC
AGGCCATTGACCCATACCTATTAACAGCACTAGGACTTATATCCACATTAATTGGAGGAT
GAGGCGGATTAAACCAAACCCAGCTACGAAAAATCCTGGCCTATTCCTCTATTGCACACA
TAGGCTGAATAATTATTGTTCTTCAGTATGCCCCGCAACTAACGCTACTAGCACTAGGAA
CCTATATCTTTATAACCTCAGCAGCATTCCTGACCCTAAAATCATCATCCATTACAAAAA
TTAACACTCTCGCAATAACCTGATCAATTAGCCCAATCCTAACAACTACTACTGCCCTGG
TATTATTATCATTGGGGGGGCTCCCCCCACTAACTGGATTTATGCCAAAATGACTTATTC
TCCAAGAACTAGCAAAACAAGGCCTCCCCCTCACCGCCACAATCATAGCCCTGGCTGCCC
TGCTCAGTCTCTACTTTTACCTCCGACTCTGCTACGCAATAACACTAACTATTTCCCCCA
ACACAACCAGCTCTATTACCCCTTGACGAATTCAAACAACCCAGACCTCCCTACCGCTAA
CCATCTCCACTACTATTGCACTAGGACTCTTGCCTGTAACCCCGGCCATTCTTATACTGG
CCACTTAAGGGACTTAGGATAAAATTAAGACCAAGAGCCTTCAAAGCTCTAAGCAGAAGT
GAAAATCTTCTAGTCCCTGGCTAAGACCTACAAGAGTCTATCTTGCATCTCCTGATTGCA
AATCAAATGTTTTTATTAAACTAAGGCCTTACTAGATGGGAAGGCCTCGATCCTACAAAC
TCTTAGTTAACAGCTAAGCGCTCAAACCAGCGAGCATCCATCTACCTTTCCCGCCGTAAG
CCGGTAAGGCGGGAAAGCCCCGGTAGACTATTAATCTACGTCTTTGGATTTGCAATCCAA
CATGTTACTTCACCACGAGGCTGGTGATAGGGAGAGGACTTAAACCTCTGTCTTCGGGGC
TACAACCCGCCGCCTAAACGCTCGGCTACCCTACCTGTGGCAATTACACGCTGATTCTTT
TCTACAAACCACAAAGACATTGGTACCCTTTATCTTGTATTTGGTGCCTGAGCCGGAATA
GTAGGCACTGCTTTAAGCCTCCTTATCCGAGCTGAGCTGAGCCAGCCCGGATCACTCCTA
GGCGATGATCAAATTTATAATGTTATTGTTACTGCCCACGCCTTCGTAATAATTTTCTTT
ATAGTAATACCAATCCTAATCGGCGGGTTTGGAAACTGACTTGTACCACTAATGATTGGA
GCACCCGATATGGCATTTCCACGAATAAACAACATAAGCTTCTGACTTCTACCCCCATCG
TTTCTTCTGCTGCTGGCCTCTTCTGGCGTTGAAGCTGGGGCAGGAACAGGGTGAACAGTC
TACCCCCCACTTGCAGGCAACCTTGCCCACGCAGGAGCATCAGTAGATTTAACAATTTTT
TCGCTACACTTAGCAGGTGTTTCATCAATTTTAGGAGCAATTAACTTCATCACTACGACT
ATTAACATAAAACCCCCCGCCATCTCACAATATCAAACACCTCTCTTTGTTTGAGCTGTG
CTTGTAACAGCCGTACTTCTCCTTTTATCACTGCCAGTTCTGGCTGCAGGGATTACCATG
CTCTTAACTGACCGAAATCTTAATACTACGTTCTTTGACCCGGCAGGAGGAGGAGACCCA
ATCCTATACCAACACCTTTTCTGATTCTTTGGCCACCCAGAAGTTTATATTCTTATTTTA
CCCGGATTTGGCATTATCTCGCACGTCGTAGCCTACTATGCCGGTAAAAAAGAACCATTT
GGTTATATAGGGATAGTATGAGCTATAATAGCTATTGGGCTTCTTGGCTTCATTGTATGA
GCTCATCATATGTTTACTGTTGGAATGGACGTAGACACCCGGGCCTATTTCACTTCTGCA
ACAATAATTATTGCTATTCCCACCGGCGTAAAGGTATTTAGTTGACTCGCCACACTACAT
GGAGGATCAATCAAATGAGAAACACCCATGCTGTGAGCACTGGGATTTATTTTCCTTTTT
ACAGTAGGAGGACTCACAGGAATTGTTTTAGCCAACTCATCACTCGACATTGTACTTCAC
GACACATACTACGTAGTTGCACACTTCCACTACGTATTATCAATAGGTGCCGTATTCGCT
ATTATAGCAGCCTTTGTTCACTGATTCCCCCTATTCTCAGGGTACACCCTAAACGATACC
TGAACAAAAATCCACTTTGGGGTAATATTTATTGGCGTTAACCTTACATTTTTCCCACAG
CACTTCCTAGGATTAGCAGGAATGCCCCGACGATATTCTGATTATCCAGATGCATATGCC
CTATGAAACACAGTATCATCTATTGGATCACTAATTTCCCTTGTAGCAGTAATTATGTTC
CTATTTATTTTATGAGAAGCCTTCGCCGCTAAACGAGAAGTATCCTCAGTAGAATTAACC
ATAACAAACGTAGAATGACTACACGGCTGCCCTCCACCATACCATACATTTGAAGAGCCG
GCCTTTGTCCAAGTTCAATCAAACTAACGAGAAAGGAAGGAATTGAACCCCCATATACTG
GTTTCAAGCCAGTCACATAACCACTCTGTCACTTTCTTCTAAAGACATTAGTAAAATGTA
AATTACATCACCTTGTCAAGGTGAAATTGCAGGTTAAATCCCTGCATGTCTTAATAGCCC
TAGGCTTAATGGCACATCCCACACAACTAGGATTCCAAGACGCGGCATCACCCGTTATAG
AAGAGCTTCTTCACTTCCACGATCACGCTCTAATAATTGTATTTCTAATTAGTACGCTAG
TACTATACATTATTATTGCAATAGTTTCAACTAAACTTACAAACAAATATATCTTGGACT
CCCAAGAAATCGAAATCGTATGAACCATTTTACCAGCTGTAATTCTAGTTTTAATTGCTC
TGCCGTCCCTTCGAATTTTATACCTTATAGATGAAATTAATGACCCCCACCTAACAATTA
AAGCAATGGGACATCAATGATACTGAAGTTACGAATATACGGACTATGAAGACCTGGGCT
TTGACTCATATATAGTTCCAACCCAAGACCTCGCACCGGGCCAGTTCCGGCTCCTAGAAA
CAGACCATCGAATAGTAGTACCCATAGAATCACCAATTCGTGTTCTAGTATCCGCCGAAG
ACGTACTTCACTCCTGAGCTGTTCCATCCTTAGGTGTAAAAATAGATGCAGTGCCAGGAC
GACTTAACCAAACTGCCTTTATCGCCTCACGCCCTGGTGTGTTTTACGGACAATGCTCTG
AAATCTGTGGCGCCAATCATAGCTTCATGCCAATCGTGGTTGAAGCTGTCCCACTAGAAC
ACTTCGAAAGCTGATCCTCATTAATACTAGAAGACGCCTCACTAGGAAGCTAATTATTGG
ACAAAGCGTTGGCCTTTTAAGCCAAAGTTTGGTGACTACCGACCACCCCTAGTGAAATGC
CCCAACTAAACCCTAACCCTTGATTTGCTATTCTAGTATTCTCATGAATTATTTTCTTAA
CCATTATTCCAACTAAAATTTTAAGTCATATAACACCCAACGAACCCGCCCCAATAAGTG
AAGAAAAACACAAAACTGAACCCTGAGACTGACCATGATAACAAGCTTTTTTGACCAATT
CGCAAGCCCCTCCTTCCTAGGTATTCCACTAATTGCCATCGCAATCGCACTACCTTGAAT
TTTATTTCCAACACCCCCATCTCGATGACTAAATAACCGACTTATTACCCTACAAACATG
GTTTATTAATCGATTTACCAACCAACTACTTATGCCCTTAAATGTAGGGGGACATAAATG
AGCCCTATTATTTGCCTCCTTAATAGTATTCCTTATTACCATCAATATACTTGGCCTCCT
CCCTTATACCTTCACTCCAACAACACAACTGTCATTAAACATAGGATTTGCAGTGCCGCT
ATGACTTGCTACCGTAATCATTGGGTTACGAAATCAACCAACAGTAGCCCTTGGACATCT
TCTGCCAGAAGGAACTCCTGTTCCCCTAATTCCTGTATTAATTATTATCGAAACAATTAG
CCTATTTATTCGACCACTAGCCCTGGGAGTACGACTTACAGCCAATTTAACTGCAGGACA
CCTACTAATTCAACTTATCGCCACAGCCGTATTCGTACTTTTACCAATGATACCAACAGT
AGCAATTTTAACCGCCACCGTTCTCTTCCTTCTTACACTCCTAGAAGTAGCTGTAGCAAT
AATTCAAGCCTACGTATTTGTATTACTCCTTAGCCTTTACCTCCAAGAAAACGTTTAATG
GCACACCAAGCACATGCATATCATATGGTTGATCCTAGCCCATGACCACTAACCGGAGCC
GTCGGTGCTTTATTGATAACATCCGGCCTTGCAATCTGGTTCCACTTCCACTCAACAACA
CTTATAACTCTTGGTCTTATCCTTCTACTCCTTACAATATACCAATGATGACGTGATATT
ATTCGGGAAGGAACCTTCCAAGGCCATCACACACCCCCAGTACAAAAAGGCCTACGTTAT
GGCATAATCCTATTTATTACCTCTGAAGTATTCTTTTTCCTCGGATTCTTCTGAGCTTTT
TATCACTCAAGCCTGGCGCCAACACCAGAGCTAGGAGGATGCTGACCCCCTACAGGAATT
ACTACACTAGATCCTTTTGAAGTCCCTCTCCTTAACACGGCAGTGTTACTAGCATCAGGA
GTAACAGTTACATGAGCCCACCACAGTATTATAGAAGGTGAACGAAAACAAGCCATTCAA
TCCCTTGCACTCACAATTCTGTTAGGGTTCTATTTTACTGCCCTACAAGCTATAGAGTAC
TACGAAGCACCATTTACAATTGCAGACGGGGTCTACGGCTCTACATTCTTCGTAGCCACA
GGATTCCACGGACTACACGTTATTATTGGGTCAACCTTCTTAGCTGTTTGTCTTATTCGG
CAAATCCAATACCATTTTACATCTGAACACCACTTCGGCTTTGAGGCCGCAGCCTGATAC
TGACATTTCGTTGACGTAGTTTGATTGTTCCTCTACGTATCCATCTACTGATGAGGCTCA
TATCTTTCTAGTATTAAAGTAAGTACAAGTGACTTCCAATCATTTAGTCTTGGTTAAAGC
CCAGGGAAAGATAATGAACTTAATTATAACCATCCTTTTTATTACAGTAGCCCTATCCTC
AATTTTAGCAGTTGTATCTTTCTGATTACCACAAACAAGCCCCGACGCAGAAAAACTCTC
CCCATACGAGTGCGGATTTGACCCACTAGGATCTGCCCGATTACCCTTTTCCTTGCGGTT
TTTTCTAGTCGCTATCTTATTCCTTCTATTTGATCTAGAAATCGCCCTCCTTCTACCCCT
ACCCTGAGGAGATCAACTTCACAACCCCACAGGAACATTCTTCTGAGCAACCTCAGTTCT
AATCTTACTTACCCTTGGACTAATTTATGAATGAACCCAAGGCGGCTTAGAATGAGCAGA
ATAAGGGAGTTAGTCCAAAACAAGACCTCTGATTTCGGCTCAGAAAATTATGGTTTAAGT
CCATGACCCCCTTATGACACCAATACATTTTAGCTTTAGTTCAGCATTTATTTTAGGATT
AATAGGACTGGCATTTCACCGCACCCACCTACTCTCCGCGCTTCTCTGCTTAGAAGGAAT
AATGTTATCATTATTCATCGCATTAGCCCTGTGAACACTACAATTCGAATCCACAAGCTT
CTCCACAGCACCCATACTTCTACTGGCCTTCTCCGCCTGCGAGGCAAGCACAGGCCTTGC
ACTCTTAGTAGCCACGGCCCGGACCCATGGAACTGACCGCCTACAAAACCTTAACCTGCT
ACAATGTTAAAAATTTTAATCCCTACAATCATGCTATTCCCAATAATTTGACTAATCTCA
CCAAAATGACTATGAACAGCTACAACCGCCCACAGCCTAGCAATTGCCCTTATTAGCCTT
ACATGATTAAAATGAACATCAGAAACTGGATGAGCCACATCTAATGTATATCTAGCTACA
GACCCACTATCAACCCCCCTACTAGTTCTAACATGTTGACTTCTACCATTAATAATTCTA
GCTAGCCAAAATCATATTAACCCGGAACCCATCAGCCGACAACGCCTATATATTACCCTT
CTCACCTCGTTACAAACCTTCCTAATTATAGCATTCGGTGCTACAGAAATTATTATATTT
TATATTATATTTGAAGCCACACTCATTCCAACCCTAATTATTATTACCCGGTGAGGGAAT
CAAACTGAACGACTTAATGCAGGAACATATTTTCTATTTTATACCCTAGCAGGCTCATTA
CCACTTCTAGTCGCACTACTTTTACTTCAACAAACCACAGGAACTTTATCCATACTTGTA
ATCCAGTATTCTCAGCCACTACTCCTAAACTCCTGAGGCCACAAAATCTGATGAGCAGGA
TGTCTAATTGCATTCCTAGTTAAAATGCCACTATATGGCGTACACCTTTGACTTCCAAAA
GCACACGTAGAAGCTCCTGTTGCAGGCTCCATAGTACTAGCAGCGGTACTATTAAAACTC
GGAGGATACGGAATAATACGAATAATAATTATATTAGACCCCCTGTCAAAAGAACTAATT
TACCCATTTATTATTTTAGCACTTTGAGGGATTATCATAACAGGGTCAATCTGTTTACGA
CAAACAGACCTTAAATCACTAATCGCCTATTCATCAGTAAGTCACATAGGACTTGTGGCC
GGGGGAATCCTAATTCAAACCCCATGAGGATTCTCAGGGGCAATTATTCTAATAATTGCT
CACGGATTGGTATCCTCAATATTATTCTGTTTAGCTAACACAGCCTATGAACGAACGCAT
AGCCGAACCATAGTTCTTGCCCGAGGATTACAAATGATTTTCCCACTCACAGCAGTATGA
TGGTTTATTGCTAACCTCGCCAACCTGGCACTCCCCCCGCTCCCAAACCTAATAGGAGAA
CTTATAATTATTACAACATTATTTAACTGATCCCCTTGAACCATTGTACTTACAGGAGCA
GGCACATTAATTACAGCAGGCTACTCCCTCTATATATTCCTAATGTCTCAACGAGGTCCA
ACACCAAACCACATTATAAAACTCCCACCCTTCCACACCCGAGAACACCTACTAATAGCC
CTTCACCTAATTCCAGTAATTCTCCTTGTAACAAAGCCAGAACTCATATGAGGCTGATGT
TATTAGTAAGTATAGTTTAACTAAAATATTAGATTGTGATTCTAAAGATAGGAGTTAAAA
TCTCCTTACTCACCAAGGAAGGACAGAAATCAATAAGTACTGCTAATCCTTATGCACCGC
GGTTAAAATCCGCGGCTTCCTCACGCTTCTGAAGGATAATAGCTCATCCATTGGTCTTAG
GAACCAAAAACTCTTGGTGCAAATCCAAGTGGAAGCTATGAATTCAACAACCCTAATCAT
ATCCTCCTCACTTATCTTAGTCCTTATCATCCTAATATTCCCGCTATTAACAACACTAAA
TCCAAAACCACAAAACCAAGAATGAGCAAATACACATGTTAAAACTGCCATCAGCACCGC
ATTTTTCATTAGCCTCCTACCTCTTATAATTTTCCTTGATCAAGGAATAGAAAGTGTTAC
TACAAATTGACACTGAATAAACACACATATATTTGACACAAACATTAGCTTCAAATTTGA
CCACTACTCCCTCATCTTTACCCCTATTGCCCTATATGTGACTTGATCAATTTTAGAATT
TGCACTATGATACATACACTCTGACCCTAATATAAACCGGTTCTTCAAGTACCTTCTCCT
ATTTCTAGTAGCCATAATTACCCTTGTAACAGCTAATAACATATTTCAACTGTTTATTGG
GTGAGAGGGTGTTGGAATTATATCCTTCTTACTCATCGGATGATGATACGGGCGAGCAGA
TGCCAACACAGCAGCCCTTCAAGCCGTAATCTATAACCGGGTGGGAGATATTGGATTAAT
CCTAAGCATAGCTTGATTTGCAATAAACCTAAACTCCTGAGAAATTCAACAAATTTTTTT
CCTATCAAAAAATTTTGACATAACAATCCCTCTTATAGGACTCATCCTTGCAGCAACAGG
GAAATCGGCCCAATTTGGCCTACATCCCTGGCTCCCTTCTGCCATGGAGGGCCCTACGCC
AGTATCTGCCCTACTTCACTCTAGCACCATAGTCGTTGCCGGAATTTTCTTACTAATTCG
CCTACACCCCCTTTTAGAAAATAATAAAATTGCACTAACAACATGTCTCTGCCTAGGAGC
CCTAACCACGCTATTTACAGCCACTTGCGCCTTAACCCAAAATGATATTAAAAAAATTGT
AGCTTTCTCAACATCAAGCCAACTAGGCCTTATGATAGTCACAATTGGGCTAAATCAACC
TCAACTAGCATTCCTGCACATCTGCACACATGCCTTCTTCAAGGCCATGTTATTCCTCTG
CTCCGGATCAATTATTCACAGCCTCAATGACGAACAAGATATTCGAAAAATAGGAGGTCT
CCACAACCTAATACCTGCCACCTCAACCTACCTTACAATCGGCAGCCTGGCACTAACAGG
CACCCCTTTCCTAGCCGGATTCTTCTCAAAAGATGCTATTATTGAAGCCCTAAACACCTC
CTACCTTAACGCCTGAGCCCTAACTCTAACACTAATTGCTACATCTTTCACCGCCATTTA
TAGCTTCCGAGTCGTGTACTTTGTAATCATGGGATCCCCTCGATTCCTCCCCCTATCCCC
CATTAACGAAAACAACCCCCTAGTAATTAACCCCATCAAACGACTTGCTTGAGGAAGCAT
CATTGCAGGACTTATTATTACATCTAACTTCCTACCCTCAAAAACACCTATCATAACAAT
ACCACCAGCCCTAAAACTAGCAGCCCTTTTAGTTACCATTACAGGACTTCTAGTGGCCAT
AGAACTTACAGCCATAACCAATAAACAAGTTAAAATTACCCCTACAATTTCACTTCATAA
CTTCTCAAACATACTAGGATACTTCCCCGCAATAATTCACCGACTCCCCCCTAAACTTAA
CCTAACTCTAGGACAATCAATCGCCACTAAACTCGATCAAACATGATTTGAAATCTCGGG
ACCAAAAGGATTAGCCCTTACTCAAATACTAATATCAAAAATTACAAGTGACATACAACG
GGGCATAATTAAAACCTACTTAACCATTTTTCTACTAACATTAGCCCTGGCCGCCCTCTT
AACATCCATTTAAACTGCCCGAAGAGTCCCACGACTTAAACCTCGAGTAAGCTCTAACAC
TACAAGCAACGTTAATAATAATACTCAAGCACAAATAACTAACATCGCCCCACCAAAAGA
ATATATTACAGCAACACCACTAACATCACCACGCAACATAGAAAACTCTTTCAGACCATC
AATAATGATTCAAGAACCCTCATATCACCCCCCTCAAAACATTCCCCCTGCCAAGATAAC
TCCTAACAAATATACCAAAACATACCCAGCAACAGAACGACTCCCCCAAGCCTCTGGAAA
AGGCTCAGCGGCCAAAGCTGCTGAATATGCAAATACTACAAGCATACCCCCCAAGTAAAT
TAAAAAAAGAACCAAAGACAAAAAAGACCCCCCACACCCCACCAAAACTCCACACCCAAC
CCCGGCTGCTACCACTAAACCTAAAGCAGCAAAATATGGTGTAGGATTAGAAGCAACAGC
AACTAAGCCCACAATTAAAGCTACCAACAACAAAAACATAAAATAGGTCATAATTCTTGC
TTGGATTTTAACCAAGACCAATGACTTGAAGAACCACCGTTGTAGTTCAACTACAAGAAC
TAATGGCAAGCCTACGAAAAACCCACCCGCTCATAAAAATCGCCAACGACGCACTAGTTG
ATTTACCAACGCCATCTAACATCTCAGTATGATGAAACTTCGGATCCCTCTTAGGACTAT
GTTTAATTGCACAAATCTTAACAGGACTATTCCTAGCTATACACTACACCTCTGATATCT
CAACCGCATTTTCATCAGTGGCCCACATCTGCCGGGACGTAAATTACGGCTGATTTATCC
GTAATATGCACGCTAATGGGGCATCTTTCTTTTTTATCTGCCTTTATATACACATTGCCC
GAGGCCTATACTACGGATCTTACCTTTATAAAGAAACCTGAAACATCGGAGTAATCCTAT
TTCTACTAGTTATAATGACTGCTTTTGTAGGATACGTCCTTCCATGAGGACAAATATCCT
TTTGAGGTGCCACAGTCATTACAAATCTACTGTCAGCAGTCCCTTACATAGGAGACACCC
TTGTACAATGAATTTGAGGGGGCTTCTCAGTAGACAACGCAACTCTGACACGATTCTTCG
CTTTCCACTTCCTTCTGCCATTTATCGTCACCGCCGCAACCATCATCCACCTCCTATTCC
TACACGAAACAGGATCAAACAACCCAGCCGGACTTAACTCCGACGCAGATAAAATCTCTT
TTCACCCCTACTTTTCATACAAAGACCTCCTTGGCTTTGTACTTATACTTTTAGCCCTCA
CATCATTAGCCCTTTTCTCCCCTAATCTGTTAGGAGACCCAGACAACTTTACACCCGCTA
ACCCAATAGTTACTCCACCCCATATTAAGCCTGAGTGATATTTCCTATTTGCTTATGCTA
TTTTACGATCCATCCCAAATAAACTAGGAGGAGTTCTAGCACTATTATTCTCCATCCTAA
TCCTCATAGTTGTCCCAATCTTACATACCTCAAAACAACGAGGACTAACATTCCGTCCAC
TTACCCAATTTTTATTCTGAACCCTAGTAGCAGTAATAATAATTCTAACATGAATTGGAG
GTATGCCCGTAGAACACCCATATGTCATTATTGGTCAAATCGCATCAATTTTATATTTTA
TACTCTTCCTGGTCCTTATCCCACTAGCAGGTTGACTAGAAAATAAAGCACTAAAATGAG
CTTGCCCTAGTAGCTTAGTTTAAAAGCATCGGTCTTGTAATCCGAAGATCGGAGGTTAAA
TCCCCCCCTAGCGCCCAGAAAAAGGAGATTTTAACTCCCACCCCTGGCTCCCAAAGCCAG
AATTCTAAATTAAACTATCTTCTGGTAGTTGCATATATGGTTCTATACATATATGTATGA
TATTACACAATGTATTAGTATATGTATGTATTATCACCATTCAATTATTTTAACCCCAAA
GCAAGTACTATCGTTTAAAACGTACATAAATATAATTAAGACTCAACAATAAATTATTTA
AACCTTAAGATATAGGTTTATCTACTTGAACTTGGTACTCCTAATTTTACTCTGGAAGCC
CAGCTAAGGTTTATATTAGAAAATATTAATGTAGTAAGAGACCACCAACCGGTCCATATA
AGGCATATTACCCATGATAGAACCAGGGACACTTAACTAAGATAAGGTATTTTATGAACT
ATTCCTTGCATCTGGTTTCTCTTTCAGGCACTTTTAGTGTAGTTCCACCCTATTTTACTC
TACCTTGTATCCGGTTACTTGTGTAATTTCATACTCCTCATTACTCCACATGCCGGGCAT
TCTTTTATATGCATAGGTTCTTTTTTAAGGTTTCCTTTCATTTTGCATTTCAGAGTGCAA
GCACAAATAATTAATCAAGGTTGTATATTTCCTTGCTTTAATTAAAGTAGGTTAATTATT
AAAAGACATAACTCAAGAATAACATATTAATAAGTCAAGTGCATAACATATTCATTACTT
CTTCAACTAACTCTTATATATATGCCCCCCTCTTGGTTTCTGCGCGTCAAACCCCCCCTA
CCCCCCTACGCTCATCAAATCCTGTTATCCTTGTCAAACCCCAAAACCAAGGGAGGTTCG
AGAACGTGCGGACTAACAAGTTGGGATATGGGTTAGCCATCCGCATTATATATATATACA
TGCACATTGCATTAACGCATTACACAAAACCACCCCAAATAATAGCCTAAAAAACTCTAT
TAAAAATTTCAGAATTTTCTCAATGCAAAAAAATCTAACATTTTATAGC
